# Supplementary material for: Prognostic factors associated with survival in patients with anaplastic oligodendroglioma
Source: PLoS One. 2019 Jan 30;14(1):e0211513. doi: 10.1371/journal.pone.0211513 (PMC6353193; doi:10.1371/journal.pone.0211513)
Supplement: S1 File — (XLSX) [file pone.0211513.s001.xlsx]

## Sheet: Data
Marital	Sex	Age	Surgery	Race	First_malignant_primary_tumor	STAT_REC	srv_time_mon
Separated/divorced/widowed	Female	81	Surgery	White	No	1	42
Married	Female	31	Surgery	White	Yes	0	122
Married	Female	52	Surgery	White	Yes	1	22
Married	Male	71	Surgery	White	Yes	1	0
Separated/divorced/widowed	Male	48	Surgery	White	No	1	50
Married	Female	65	Surgery	White	Yes	1	9
Married	Male	62	Surgery	White	Yes	1	49
Married	Male	71	Surgery	White	No	1	2
Married	Female	48	Surgery	White	Yes	0	279
Married	Male	61	Surgery	White	No	0	14
Married	Male	33	Surgery	White	No	1	0
Married	Male	39	Surgery	White	Yes	0	262
Married	Male	72	Surgery	White	No	1	11
Married	Female	44	Surgery	White	Yes	0	27
Married	Male	43	Surgery	White	Yes	1	33
Married	Male	50	Surgery	White	Yes	0	231
Married	Male	53	Surgery	White	Yes	1	17
Separated/divorced/widowed	Male	29	Surgery	White	Yes	1	16
Married	Female	68	Surgery	White	Yes	1	4
Married	Male	40	Surgery	White	Yes	0	224
Married	Female	63	Surgery	White	Yes	1	130
Married	Female	34	Surgery	White	Yes	0	226
Married	Male	66	Surgery	White	Yes	1	201
Married	Male	43	Surgery	White	Yes	1	118
Married	Male	76	Surgery	White	Yes	1	17
Married	Male	78	Surgery	White	Yes	1	19
Married	Female	55	Surgery	White	Yes	1	9
Married	Male	36	Surgery	White	Yes	0	232
Married	Male	78	No surgery	White	Yes	1	5
Separated/divorced/widowed	Female	74	Surgery	White	Yes	1	22
Married	Male	34	Surgery	White	Yes	1	12
Married	Female	69	No surgery	White	Yes	1	94
Married	Female	64	Surgery	White	Yes	1	23
Married	Male	75	Surgery	White	No	1	6
Married	Male	82	No surgery	White	Yes	1	6
Separated/divorced/widowed	Male	67	Surgery	White	Yes	1	1
Married	Male	45	Surgery	White	Yes	1	21
Married	Male	78	Surgery	White	Yes	1	15
Married	Female	54	Surgery	White	Yes	1	93
Married	Female	42	Surgery	White	Yes	1	63
Married	Male	67	No surgery	White	Yes	1	15
Married	Male	76	Surgery	White	Yes	1	20
Single	Female	28	Surgery	White	Yes	0	182
Married	Male	62	Surgery	White	Yes	0	181
Married	Male	54	Surgery	White	Yes	1	137
Married	Female	49	Surgery	White	Yes	1	44
Married	Male	73	No surgery	White	No	1	7
Married	Female	33	Surgery	White	Yes	1	18
Married	Male	42	Surgery	White	Yes	1	14
Married	Male	82	Surgery	White	No	1	5
Married	Male	43	Surgery	White	Yes	1	49
Separated/divorced/widowed	Female	52	Surgery	White	Yes	0	178
Married	Female	57	Surgery	White	Yes	1	9
Married	Male	57	No surgery	White	No	0	22
Married	Male	56	Surgery	White	Yes	0	174
Married	Male	38	Surgery	White	Yes	1	135
Single	Male	6	Surgery	White	Yes	0	161
Single	Female	49	Surgery	White	No	1	1
Married	Male	72	Surgery	White	No	1	3
Married	Female	34	Surgery	White	Yes	1	0
Married	Male	56	Surgery	White	Yes	1	0
Single	Female	56	Surgery	Black	Yes	1	3
Married	Male	69	Surgery	White	No	1	13
Married	Male	44	Surgery	White	Yes	0	146
Separated/divorced/widowed	Female	78	Surgery	White	Yes	1	3
Single	Female	16	Surgery	White	Yes	0	137
Married	Male	48	Surgery	White	Yes	1	12
Married	Female	72	Surgery	White	Yes	1	12
Single	Male	45	Surgery	White	Yes	1	32
Single	Female	32	Surgery	White	Yes	1	41
Separated/divorced/widowed	Female	69	Surgery	White	Yes	0	126
Married	Male	59	Surgery	White	Yes	1	69
Married	Female	49	No surgery	White	Yes	1	28
Married	Male	40	Surgery	White	Yes	1	39
Single	Male	37	Surgery	White	Yes	1	1
Married	Male	44	Surgery	White	Yes	1	18
Separated/divorced/widowed	Female	74	Surgery	White	No	1	2
Single	Male	38	No surgery	White	Yes	1	4
Married	Male	66	Surgery	White	Yes	1	29
Married	Female	70	Surgery	White	Yes	1	11
Married	Male	56	Surgery	White	Yes	1	31
Single	Male	37	Surgery	White	Yes	1	15
Single	Male	44	Surgery	White	Yes	1	96
Separated/divorced/widowed	Male	40	No surgery	White	Yes	1	26
Separated/divorced/widowed	Female	61	No surgery	White	Yes	0	215
Single	Male	16	Surgery	White	Yes	0	94
Married	Male	59	Surgery	White	Yes	1	16
Married	Male	49	Surgery	White	Yes	1	70
Married	Male	49	Surgery	White	Yes	0	86
Married	Male	39	No surgery	Others	Yes	1	52
Married	Male	43	Surgery	White	Yes	1	20
Single	Male	42	Surgery	White	No	0	8
Married	Male	37	Surgery	White	Yes	0	80
Single	Male	24	Surgery	White	Yes	0	53
Separated/divorced/widowed	Female	68	Surgery	White	Yes	0	50
Single	Male	8	Surgery	Others	Yes	1	8
Separated/divorced/widowed	Male	79	No surgery	White	Yes	1	8
Separated/divorced/widowed	Male	55	Surgery	White	Yes	1	27
Single	Male	26	Surgery	White	Yes	0	38
Single	Female	22	No surgery	Others	Yes	0	36
Married	Male	50	Surgery	White	Yes	0	32
Separated/divorced/widowed	Female	57	Surgery	Black	Yes	0	25
Married	Female	50	Surgery	White	Yes	0	161
Married	Female	34	Surgery	White	Yes	0	6
Married	Male	37	No surgery	White	Yes	0	61
Married	Male	45	Surgery	White	Yes	0	14
Married	Male	50	Surgery	White	Yes	0	12
Single	Female	50	Surgery	White	No	0	27
Married	Female	50	Surgery	White	Yes	0	23
Married	Male	47	Surgery	White	Yes	0	7
Married	Female	57	Surgery	White	No	0	5
Separated/divorced/widowed	Male	66	Surgery	White	Yes	1	2
Single	Male	52	Surgery	White	Yes	0	11
Married	Male	61	Surgery	White	Yes	1	10
Single	Female	53	Surgery	White	No	1	61
Separated/divorced/widowed	Female	72	Surgery	White	Yes	1	14
Single	Male	31	Surgery	White	Yes	1	213
Married	Male	51	Surgery	White	No	1	79
Separated/divorced/widowed	Female	86	Surgery	White	Yes	1	5
Married	Male	65	Surgery	White	Yes	1	115
Married	Female	38	Surgery	White	Yes	1	187
Married	Female	71	Surgery	White	No	1	11
Married	Female	41	Surgery	White	No	0	1
Separated/divorced/widowed	Male	79	No surgery	White	No	1	2
Married	Male	83	No surgery	White	Yes	1	1
Married	Female	53	Surgery	White	Yes	1	35
Married	Male	66	Surgery	White	Yes	1	52
Single	Male	23	Surgery	White	Yes	0	274
Married	Male	30	Surgery	White	Yes	1	65
Single	Male	65	Surgery	Black	Yes	1	1
Married	Male	34	Surgery	White	Yes	1	60
Married	Male	53	Surgery	White	Yes	1	22
Married	Male	52	Surgery	White	Yes	1	211
Single	Male	30	No surgery	White	Yes	1	11
Married	Female	75	Surgery	Black	Yes	1	3
Married	Male	78	No surgery	White	Yes	1	2
Separated/divorced/widowed	Female	64	Surgery	Black	Yes	1	28
Separated/divorced/widowed	Female	46	Surgery	White	Yes	0	190
Married	Female	44	Surgery	Others	Yes	1	207
Separated/divorced/widowed	Male	41	Surgery	White	Yes	1	22
Single	Male	42	Surgery	White	Yes	1	48
Single	Female	57	No surgery	White	Yes	1	0
Married	Female	48	Surgery	White	Yes	1	35
Married	Female	68	Surgery	White	Yes	0	128
Separated/divorced/widowed	Female	86	No surgery	White	Yes	1	2
Single	Male	29	Surgery	Black	Yes	0	227
Married	Female	67	Surgery	White	Yes	1	8
Married	Male	66	Surgery	White	Yes	1	34
Single	Female	45	Surgery	White	Yes	1	25
Married	Male	57	Surgery	White	Yes	1	0
Separated/divorced/widowed	Male	40	Surgery	White	Yes	1	31
Single	Female	52	Surgery	White	No	1	95
Married	Male	45	Surgery	White	Yes	1	46
Single	Male	36	Surgery	White	Yes	1	118
Married	Male	41	No surgery	Black	Yes	1	177
Married	Male	51	No surgery	Black	Yes	1	0
Married	Female	55	No surgery	White	Yes	1	4
Married	Male	35	Surgery	White	Yes	1	129
Single	Female	23	Surgery	White	Yes	1	114
Married	Female	30	Surgery	White	Yes	1	0
Single	Female	34	Surgery	Black	Yes	1	41
Single	Female	62	Surgery	White	Yes	1	93
Married	Male	51	Surgery	White	Yes	1	160
Married	Male	66	Surgery	Black	No	0	54
Married	Male	47	No surgery	White	Yes	1	14
Married	Female	55	Surgery	White	Yes	1	27
Married	Female	34	No surgery	White	Yes	0	207
Married	Female	54	Surgery	White	Yes	1	26
Married	Female	53	No surgery	Black	Yes	1	10
Married	Female	60	No surgery	White	Yes	1	12
Married	Female	67	Surgery	White	No	1	2
Married	Female	68	No surgery	White	Yes	1	10
Married	Male	51	Surgery	Black	Yes	1	12
Married	Male	37	Surgery	White	Yes	0	201
Separated/divorced/widowed	Female	71	Surgery	White	Yes	1	43
Single	Female	24	Surgery	White	Yes	1	133
Separated/divorced/widowed	Male	48	Surgery	White	Yes	1	42
Single	Male	42	Surgery	White	Yes	0	186
Married	Male	47	Surgery	Black	Yes	1	13
Married	Male	25	Surgery	White	Yes	1	16
Married	Male	53	Surgery	White	Yes	1	15
Single	Male	50	Surgery	White	Yes	0	174
Married	Female	26	Surgery	White	Yes	1	177
Married	Male	54	Surgery	White	Yes	0	179
Married	Male	36	Surgery	White	Yes	0	173
Separated/divorced/widowed	Female	59	Surgery	White	Yes	1	16
Separated/divorced/widowed	Female	67	Surgery	White	Yes	0	182
Married	Male	79	Surgery	White	Yes	1	11
Married	Male	50	Surgery	White	Yes	1	136
Separated/divorced/widowed	Female	84	Surgery	White	Yes	1	1
Married	Female	55	Surgery	White	Yes	0	165
Married	Male	62	Surgery	White	Yes	1	2
Separated/divorced/widowed	Male	82	No surgery	White	Yes	1	0
Married	Female	70	Surgery	White	Yes	1	1
Married	Female	53	No surgery	White	Yes	1	76
Separated/divorced/widowed	Male	83	Surgery	White	No	1	52
Single	Male	27	Surgery	White	Yes	1	37
Married	Female	61	Surgery	White	Yes	1	30
Married	Male	32	Surgery	White	Yes	1	29
Married	Male	66	Surgery	White	Yes	1	24
Married	Male	51	Surgery	White	Yes	0	149
Married	Male	50	Surgery	White	Yes	1	8
Separated/divorced/widowed	Female	49	No surgery	White	Yes	1	6
Married	Female	35	Surgery	White	Yes	1	40
Married	Female	37	Surgery	White	Yes	1	53
Single	Male	51	Surgery	White	Yes	0	121
Married	Male	27	Surgery	White	Yes	1	87
Separated/divorced/widowed	Male	45	Surgery	White	Yes	1	66
Married	Male	79	Surgery	White	Yes	1	8
Married	Female	57	Surgery	White	Yes	1	32
Married	Male	38	Surgery	White	Yes	1	97
Married	Male	41	No surgery	Others	Yes	0	169
Married	Female	53	Surgery	White	Yes	1	18
Married	Female	54	Surgery	White	Yes	1	52
Single	Female	9	Surgery	Black	Yes	1	15
Single	Female	62	Surgery	White	Yes	1	0
Married	Male	49	Surgery	White	Yes	1	63
Married	Male	24	Surgery	White	Yes	1	42
Single	Male	28	Surgery	White	Yes	0	95
Married	Female	26	Surgery	White	Yes	1	115
Married	Male	56	No surgery	White	Yes	0	96
Married	Female	62	Surgery	Black	Yes	1	20
Single	Male	42	Surgery	White	No	0	66
Single	Female	44	Surgery	Black	Yes	1	27
Separated/divorced/widowed	Female	81	Surgery	White	Yes	1	13
Married	Male	70	Surgery	White	No	1	29
Separated/divorced/widowed	Female	74	Surgery	White	Yes	1	38
Single	Male	22	Surgery	White	Yes	0	73
Married	Male	72	Surgery	White	Yes	1	17
Married	Male	74	Surgery	White	Yes	1	14
Single	Male	57	No surgery	White	No	1	0
Single	Male	30	Surgery	White	Yes	0	60
Married	Female	57	Surgery	White	Yes	0	67
Married	Male	56	Surgery	White	Yes	1	59
Married	Male	44	Surgery	White	Yes	1	124
Married	Female	41	Surgery	White	Yes	0	41
Single	Male	32	Surgery	Black	Yes	0	20
Separated/divorced/widowed	Male	57	Surgery	White	Yes	1	28
Married	Male	53	Surgery	White	Yes	1	37
Married	Female	55	Surgery	White	Yes	0	45
Married	Female	59	Surgery	White	Yes	0	50
Married	Male	33	Surgery	White	Yes	0	54
Married	Male	38	Surgery	White	Yes	0	44
Separated/divorced/widowed	Male	57	Surgery	White	Yes	0	47
Separated/divorced/widowed	Male	63	Surgery	Black	Yes	1	15
Married	Female	51	Surgery	White	Yes	0	45
Married	Male	59	Surgery	White	Yes	0	35
Single	Male	60	Surgery	White	Yes	0	32
Married	Male	53	Surgery	White	Yes	1	13
Married	Female	47	Surgery	White	Yes	0	96
Separated/divorced/widowed	Female	68	Surgery	White	No	0	21
Married	Female	41	Surgery	Others	Yes	0	18
Married	Male	78	Surgery	White	Yes	0	9
Married	Male	49	No surgery	White	Yes	0	4
Single	Male	29	Surgery	Black	Yes	0	13
Married	Male	69	Surgery	White	Yes	0	12
Separated/divorced/widowed	Female	52	Surgery	White	Yes	0	8
Married	Male	55	Surgery	White	Yes	1	1
Married	Male	65	Surgery	Black	Yes	0	5
Separated/divorced/widowed	Female	32	Surgery	Others	Yes	1	21
Separated/divorced/widowed	Male	41	Surgery	White	Yes	1	40
Married	Male	54	Surgery	Others	No	1	98
Single	Male	29	No surgery	White	Yes	1	16
Married	Male	29	Surgery	White	Yes	0	226
Single	Male	45	Surgery	White	Yes	0	210
Married	Male	36	Surgery	White	Yes	0	211
Married	Male	86	Surgery	White	No	1	1
Single	Female	12	Surgery	Black	Yes	0	176
Married	Male	36	Surgery	Others	Yes	1	120
Married	Male	38	Surgery	Others	Yes	0	172
Married	Female	53	Surgery	White	Yes	1	61
Single	Male	42	Surgery	Others	Yes	0	158
Married	Female	47	Surgery	Others	Yes	1	22
Married	Female	59	Surgery	White	Yes	1	53
Married	Female	65	Surgery	Others	Yes	0	130
Single	Male	53	No surgery	Others	Yes	1	0
Married	Female	55	Surgery	White	Yes	0	115
Married	Male	56	Surgery	Black	Yes	1	97
Single	Male	42	Surgery	White	Yes	0	105
Married	Male	41	Surgery	Others	Yes	1	1
Married	Female	51	Surgery	White	Yes	0	71
Separated/divorced/widowed	Female	26	Surgery	White	No	0	64
Single	Female	42	Surgery	Others	Yes	0	52
Married	Female	63	Surgery	Others	Yes	0	46
Married	Female	60	Surgery	Others	Yes	0	44
Married	Male	28	Surgery	White	Yes	0	9
Married	Male	67	No surgery	White	Yes	1	0
Married	Male	44	Surgery	Black	Yes	1	98
Married	Male	86	No surgery	White	Yes	1	0
Married	Female	47	Surgery	White	Yes	1	238
Married	Female	66	Surgery	White	No	1	31
Separated/divorced/widowed	Female	77	Surgery	White	No	1	51
Married	Female	26	No surgery	White	Yes	1	3
Married	Male	34	No surgery	White	Yes	1	38
Separated/divorced/widowed	Male	64	Surgery	White	Yes	1	58
Married	Male	47	Surgery	White	Yes	1	13
Married	Female	39	Surgery	White	Yes	0	160
Married	Male	55	Surgery	White	No	1	50
Separated/divorced/widowed	Male	46	Surgery	White	Yes	1	6
Married	Male	61	No surgery	White	Yes	1	13
Married	Male	77	Surgery	White	No	1	2
Married	Male	70	Surgery	White	Yes	1	12
Married	Male	63	Surgery	White	Yes	1	49
Married	Male	28	Surgery	White	Yes	1	173
Single	Female	86	No surgery	White	No	1	7
Married	Male	45	No surgery	White	Yes	1	169
Married	Female	76	Surgery	White	Yes	1	26
Married	Male	56	Surgery	White	Yes	1	9
Married	Female	29	Surgery	White	Yes	1	18
Married	Female	51	Surgery	White	Yes	1	47
Married	Male	75	Surgery	White	Yes	1	23
Married	Male	58	Surgery	White	Yes	1	10
Married	Female	39	Surgery	White	Yes	1	38
Married	Male	54	Surgery	White	Yes	0	200
Separated/divorced/widowed	Male	76	Surgery	White	Yes	1	1
Single	Female	47	Surgery	White	Yes	0	186
Married	Male	48	Surgery	White	Yes	0	187
Single	Male	36	Surgery	White	Yes	0	190
Married	Female	50	No surgery	White	Yes	1	0
Married	Female	56	Surgery	White	Yes	1	26
Married	Male	47	Surgery	White	Yes	0	169
Single	Male	31	Surgery	White	Yes	1	51
Married	Female	42	Surgery	White	Yes	1	38
Separated/divorced/widowed	Female	60	No surgery	White	Yes	0	158
Single	Male	61	Surgery	White	Yes	0	162
Married	Female	67	Surgery	White	Yes	1	102
Separated/divorced/widowed	Female	55	Surgery	White	Yes	1	21
Married	Male	53	Surgery	White	Yes	1	77
Separated/divorced/widowed	Male	46	Surgery	White	Yes	1	117
Single	Female	39	Surgery	White	No	1	15
Separated/divorced/widowed	Male	58	No surgery	White	Yes	0	141
Married	Male	39	No surgery	White	Yes	0	136
Married	Male	22	Surgery	White	Yes	0	146
Married	Male	63	Surgery	White	Yes	1	23
Married	Male	40	Surgery	White	Yes	1	32
Single	Female	41	Surgery	White	Yes	1	30
Married	Female	80	Surgery	White	Yes	1	9
Single	Male	21	No surgery	White	Yes	1	12
Married	Male	53	Surgery	White	Yes	1	1
Separated/divorced/widowed	Female	53	Surgery	White	Yes	0	128
Married	Male	25	No surgery	White	Yes	0	120
Married	Female	54	Surgery	White	Yes	1	0
Married	Male	72	Surgery	White	Yes	1	22
Married	Male	54	Surgery	White	Yes	0	111
Separated/divorced/widowed	Male	61	Surgery	White	Yes	0	110
Single	Male	64	Surgery	White	Yes	0	101
Married	Male	45	Surgery	White	Yes	0	85
Single	Female	23	Surgery	White	Yes	0	92
Single	Male	25	No surgery	Others	Yes	0	117
Separated/divorced/widowed	Female	63	Surgery	White	Yes	1	42
Married	Female	44	Surgery	White	Yes	0	79
Married	Male	37	No surgery	White	Yes	0	81
Single	Male	32	No surgery	White	Yes	0	70
Married	Female	70	Surgery	White	Yes	0	38
Single	Male	63	Surgery	White	No	1	5
Married	Male	51	Surgery	White	Yes	0	34
Married	Male	79	Surgery	White	Yes	0	31
Married	Female	77	Surgery	White	Yes	0	10
Single	Female	30	Surgery	White	Yes	0	10
Single	Male	27	Surgery	White	Yes	0	8
Married	Male	59	Surgery	White	Yes	0	3
Married	Female	53	Surgery	White	Yes	0	9
Separated/divorced/widowed	Female	52	No surgery	White	Yes	0	0
Married	Female	59	Surgery	White	Yes	0	3
Married	Male	35	Surgery	White	Yes	0	5
Married	Male	49	Surgery	White	Yes	1	78
Married	Male	60	Surgery	White	No	0	50
Single	Female	24	No surgery	Others	Yes	1	41
Married	Male	45	Surgery	White	Yes	1	20
Single	Male	44	Surgery	White	Yes	1	42
Married	Male	60	Surgery	White	Yes	1	3
Separated/divorced/widowed	Female	24	Surgery	White	Yes	1	22
Married	Male	69	Surgery	White	Yes	1	2
Married	Female	76	Surgery	White	Yes	1	8
Married	Female	62	Surgery	White	Yes	1	6
Married	Male	55	Surgery	White	Yes	1	52
Married	Female	39	Surgery	White	Yes	1	34
Separated/divorced/widowed	Female	76	Surgery	White	No	1	9
Married	Male	60	Surgery	White	Yes	1	43
Separated/divorced/widowed	Female	68	Surgery	White	Yes	1	2
Separated/divorced/widowed	Female	46	No surgery	White	Yes	0	196
Separated/divorced/widowed	Female	68	No surgery	White	Yes	1	4
Married	Female	73	Surgery	White	Yes	1	2
Single	Male	56	Surgery	White	Yes	1	40
Married	Male	78	Surgery	White	Yes	1	6
Separated/divorced/widowed	Male	38	Surgery	White	Yes	1	8
Single	Male	21	Surgery	White	Yes	1	1
Single	Female	60	Surgery	White	Yes	1	7
Single	Male	28	Surgery	White	Yes	1	71
Married	Female	49	No surgery	White	Yes	0	164
Separated/divorced/widowed	Male	41	Surgery	White	Yes	0	161
Married	Female	59	Surgery	White	Yes	1	26
Separated/divorced/widowed	Male	64	Surgery	White	Yes	1	11
Single	Female	27	Surgery	Others	Yes	1	44
Married	Male	69	No surgery	White	Yes	1	2
Married	Male	43	Surgery	White	Yes	0	108
Separated/divorced/widowed	Female	33	Surgery	White	Yes	1	26
Married	Male	62	No surgery	White	Yes	1	3
Single	Female	68	Surgery	White	Yes	1	0
Single	Male	71	Surgery	White	Yes	1	6
Separated/divorced/widowed	Female	46	No surgery	White	Yes	1	88
Married	Female	72	Surgery	White	Yes	1	7
Married	Female	44	Surgery	White	Yes	0	106
Single	Male	62	Surgery	White	Yes	0	111
Married	Male	40	Surgery	White	Yes	0	98
Married	Female	52	Surgery	White	Yes	0	8
Married	Male	38	Surgery	White	Yes	0	91
Single	Male	46	Surgery	White	Yes	0	24
Single	Male	32	Surgery	White	Yes	1	0
Married	Male	35	Surgery	White	Yes	0	93
Separated/divorced/widowed	Male	38	Surgery	White	Yes	0	18
Single	Female	41	Surgery	White	Yes	1	30
Married	Male	43	Surgery	White	Yes	0	80
Married	Male	35	Surgery	White	Yes	0	60
Married	Female	33	Surgery	White	Yes	0	52
Single	Male	47	Surgery	White	Yes	1	18
Married	Male	57	No surgery	White	Yes	0	37
Single	Male	27	Surgery	White	Yes	0	81
Married	Female	38	Surgery	White	Yes	0	2
Separated/divorced/widowed	Male	67	Surgery	White	Yes	1	24
Married	Male	80	Surgery	White	Yes	0	5
Separated/divorced/widowed	Female	80	Surgery	White	Yes	1	10
Married	Female	41	Surgery	White	Yes	0	21
Single	Male	55	Surgery	White	Yes	0	5
Married	Male	37	Surgery	Others	Yes	1	115
Separated/divorced/widowed	Male	35	Surgery	White	Yes	0	190
Separated/divorced/widowed	Male	42	Surgery	Others	Yes	1	81
Married	Female	26	Surgery	Others	Yes	0	354
Married	Female	72	Surgery	White	Yes	1	2
Married	Female	26	Surgery	White	Yes	1	182
Single	Male	4	Surgery	White	Yes	0	290
Married	Male	37	Surgery	White	Yes	0	310
Single	Male	52	No surgery	White	Yes	1	8
Separated/divorced/widowed	Male	49	Surgery	White	No	1	12
Single	Female	11	Surgery	White	Yes	0	298
Married	Female	29	Surgery	White	Yes	1	156
Married	Male	40	Surgery	White	Yes	1	70
Married	Female	43	Surgery	White	Yes	1	13
Married	Male	59	Surgery	White	Yes	1	99
Married	Female	32	No surgery	White	Yes	1	78
Married	Male	86	No surgery	White	Yes	1	0
Separated/divorced/widowed	Male	54	Surgery	White	Yes	0	107
Single	Male	55	No surgery	White	Yes	1	140
Single	Male	29	Surgery	White	Yes	1	82
Married	Female	45	Surgery	White	Yes	0	261
Married	Female	52	No surgery	White	Yes	1	7
Separated/divorced/widowed	Male	55	Surgery	White	Yes	1	145
Married	Male	46	Surgery	White	Yes	1	8
Single	Male	32	Surgery	White	Yes	0	214
Separated/divorced/widowed	Male	78	Surgery	White	No	1	0
Married	Male	47	Surgery	Others	Yes	1	102
Married	Male	65	Surgery	White	Yes	1	7
Married	Female	41	Surgery	White	Yes	0	233
Single	Male	43	Surgery	White	No	1	18
Single	Male	27	Surgery	Others	Yes	1	12
Separated/divorced/widowed	Male	43	Surgery	White	Yes	1	3
Single	Female	51	Surgery	Others	Yes	1	6
Married	Male	46	Surgery	White	Yes	0	216
Married	Female	44	Surgery	White	Yes	1	141
Married	Male	41	Surgery	White	Yes	1	1
Single	Male	42	Surgery	White	Yes	1	15
Married	Male	65	No surgery	White	Yes	1	1
Single	Female	58	No surgery	White	Yes	1	11
Married	Female	56	Surgery	White	Yes	1	15
Married	Female	43	Surgery	White	Yes	0	194
Single	Male	59	Surgery	White	Yes	1	41
Single	Female	43	Surgery	White	Yes	1	21
Married	Male	85	Surgery	White	No	1	1
Married	Female	74	Surgery	White	Yes	1	51
Married	Male	44	Surgery	Others	Yes	1	63
Married	Male	26	Surgery	Others	Yes	1	63
Married	Male	42	Surgery	Others	Yes	0	123
Married	Female	31	Surgery	White	Yes	1	46
Married	Male	60	No surgery	White	Yes	1	39
Married	Female	51	Surgery	White	Yes	1	4
Single	Male	38	No surgery	White	Yes	0	180
Single	Female	61	Surgery	White	Yes	1	64
Separated/divorced/widowed	Female	40	Surgery	Black	Yes	0	160
Single	Male	54	Surgery	Others	Yes	1	7
Single	Male	37	Surgery	White	Yes	1	60
Married	Female	34	Surgery	White	Yes	1	35
Married	Female	47	Surgery	White	Yes	0	176
Married	Male	34	Surgery	Others	Yes	1	0
Married	Male	34	Surgery	White	Yes	0	157
Separated/divorced/widowed	Female	69	Surgery	White	Yes	1	4
Married	Female	50	Surgery	Others	Yes	1	56
Single	Female	24	Surgery	White	Yes	1	18
Single	Male	34	Surgery	White	No	1	111
Married	Male	51	Surgery	Others	Yes	0	160
Married	Female	44	Surgery	White	Yes	0	160
Married	Male	53	Surgery	Others	Yes	1	143
Married	Male	51	Surgery	White	Yes	1	146
Married	Female	47	No surgery	Others	Yes	0	105
Separated/divorced/widowed	Female	49	Surgery	White	Yes	0	151
Married	Male	46	Surgery	White	Yes	0	148
Married	Male	53	Surgery	White	Yes	0	144
Married	Female	70	Surgery	White	Yes	1	11
Married	Male	65	Surgery	Black	Yes	1	10
Married	Female	41	Surgery	White	Yes	0	154
Married	Female	40	Surgery	Others	Yes	0	136
Single	Male	63	Surgery	White	Yes	1	8
Married	Male	45	Surgery	White	Yes	0	137
Single	Male	33	Surgery	White	Yes	0	136
Separated/divorced/widowed	Female	30	Surgery	White	Yes	0	139
Married	Female	52	Surgery	White	Yes	0	54
Married	Male	46	Surgery	Others	Yes	1	87
Married	Female	40	Surgery	Others	Yes	0	123
Separated/divorced/widowed	Female	57	Surgery	White	Yes	0	122
Married	Female	67	Surgery	Others	Yes	0	119
Married	Male	45	Surgery	White	Yes	1	8
Married	Male	34	Surgery	White	Yes	0	114
Single	Male	39	Surgery	White	Yes	1	68
Married	Male	37	Surgery	Others	Yes	1	21
Single	Male	46	Surgery	White	Yes	1	95
Married	Male	51	No surgery	White	Yes	1	15
Single	Female	42	Surgery	White	Yes	0	107
Single	Male	41	Surgery	White	Yes	0	101
Married	Female	39	Surgery	White	Yes	0	99
Married	Female	66	Surgery	White	Yes	1	29
Married	Male	86	No surgery	White	Yes	1	9
Separated/divorced/widowed	Male	59	Surgery	White	Yes	1	73
Separated/divorced/widowed	Female	45	Surgery	White	Yes	1	73
Single	Male	26	Surgery	Others	Yes	1	62
Single	Female	47	Surgery	White	Yes	1	20
Married	Female	65	Surgery	White	No	0	1
Single	Male	16	Surgery	White	Yes	0	86
Single	Female	61	Surgery	White	Yes	1	0
Married	Female	41	Surgery	Others	Yes	1	56
Single	Female	18	Surgery	Others	Yes	0	81
Married	Male	56	No surgery	Others	Yes	0	79
Single	Female	81	Surgery	White	Yes	1	17
Single	Female	45	Surgery	Others	Yes	0	70
Married	Male	49	Surgery	White	Yes	0	69
Married	Male	39	Surgery	White	Yes	0	66
Married	Male	43	Surgery	White	Yes	0	65
Married	Female	46	Surgery	White	Yes	1	58
Single	Male	29	Surgery	White	Yes	0	8
Married	Male	37	Surgery	White	Yes	0	59
Separated/divorced/widowed	Female	71	Surgery	Others	Yes	1	43
Married	Male	63	Surgery	Others	No	0	40
Married	Male	40	Surgery	Others	Yes	1	25
Married	Female	60	Surgery	Black	Yes	0	51
Married	Male	44	Surgery	White	Yes	0	44
Married	Female	35	Surgery	White	Yes	0	40
Single	Male	47	Surgery	White	Yes	0	41
Married	Male	65	Surgery	White	Yes	1	15
Married	Male	45	No surgery	White	Yes	0	34
Single	Female	19	Surgery	Others	Yes	0	33
Single	Female	33	Surgery	White	Yes	0	33
Married	Male	51	Surgery	White	Yes	0	32
Single	Female	54	Surgery	White	Yes	0	27
Married	Male	55	Surgery	White	Yes	0	23
Single	Female	43	Surgery	White	Yes	0	19
Single	Male	31	Surgery	White	Yes	0	17
Separated/divorced/widowed	Female	41	Surgery	Others	Yes	0	17
Single	Female	24	Surgery	White	Yes	0	18
Married	Female	45	Surgery	Others	Yes	0	1
Married	Male	67	No surgery	White	Yes	0	7
Single	Female	46	Surgery	White	Yes	0	3
Married	Male	56	Surgery	White	Yes	0	5
Single	Male	56	Surgery	White	Yes	0	0
Married	Male	45	Surgery	White	Yes	1	253
Married	Male	64	Surgery	White	Yes	1	90
Separated/divorced/widowed	Female	49	Surgery	White	No	1	9
Single	Male	37	Surgery	White	Yes	1	48
Separated/divorced/widowed	Male	35	Surgery	White	Yes	1	11
Married	Female	62	Surgery	White	Yes	1	3
Married	Male	62	No surgery	White	Yes	1	2
Married	Female	62	Surgery	White	Yes	1	66
Separated/divorced/widowed	Female	43	No surgery	White	Yes	1	184
Married	Male	67	Surgery	White	Yes	1	8
Single	Male	17	Surgery	White	Yes	1	22
Married	Male	43	Surgery	White	Yes	0	235
Married	Female	37	Surgery	White	Yes	1	114
Married	Male	67	Surgery	White	Yes	1	9
Married	Female	25	Surgery	White	Yes	1	19
Single	Male	27	Surgery	White	Yes	1	54
Single	Male	18	Surgery	White	Yes	1	28
Separated/divorced/widowed	Male	34	Surgery	White	Yes	1	82
Single	Female	24	Surgery	White	Yes	1	40
Married	Male	53	Surgery	White	Yes	0	196
Separated/divorced/widowed	Female	57	Surgery	White	Yes	1	15
Married	Male	39	Surgery	White	No	0	61
Separated/divorced/widowed	Female	61	No surgery	White	Yes	1	10
Separated/divorced/widowed	Male	39	Surgery	White	Yes	0	170
Married	Female	41	Surgery	White	Yes	0	153
Married	Female	29	Surgery	White	Yes	1	130
Separated/divorced/widowed	Female	48	Surgery	White	Yes	1	26
Married	Male	49	Surgery	White	Yes	1	28
Separated/divorced/widowed	Male	41	Surgery	White	Yes	0	142
Separated/divorced/widowed	Female	72	Surgery	White	Yes	1	5
Married	Male	37	Surgery	White	Yes	1	96
Single	Female	39	No surgery	White	Yes	0	368
Married	Female	25	Surgery	White	Yes	0	144
Separated/divorced/widowed	Female	62	Surgery	White	No	1	20
Married	Male	44	Surgery	White	Yes	1	95
Married	Male	48	No surgery	White	Yes	1	43
Separated/divorced/widowed	Female	33	No surgery	White	Yes	1	30
Single	Male	38	Surgery	White	Yes	1	51
Married	Male	58	Surgery	White	Yes	1	17
Married	Female	25	Surgery	White	Yes	1	53
Married	Male	28	No surgery	Others	Yes	1	142
Married	Female	36	Surgery	White	Yes	0	114
Married	Male	35	Surgery	White	Yes	1	24
Married	Male	32	Surgery	White	No	1	61
Separated/divorced/widowed	Female	75	Surgery	White	No	0	6
Married	Female	43	Surgery	White	No	1	28
Married	Female	54	Surgery	White	No	1	11
Married	Male	49	Surgery	White	Yes	0	271
Separated/divorced/widowed	Male	39	Surgery	White	No	1	14
Single	Female	29	No surgery	White	No	1	1
Married	Female	73	Surgery	White	Yes	1	39
Married	Female	25	Surgery	White	Yes	0	114
Married	Male	56	Surgery	White	No	0	31
Married	Male	66	Surgery	White	Yes	1	5
Married	Male	54	Surgery	White	Yes	1	3
Married	Male	74	No surgery	White	Yes	1	16
Married	Male	41	No surgery	White	Yes	0	140
Married	Female	41	Surgery	White	Yes	0	88
Married	Female	57	Surgery	White	Yes	1	47
Married	Male	31	Surgery	White	Yes	0	86
Single	Female	22	Surgery	White	Yes	0	85
Married	Male	47	Surgery	White	Yes	0	87
Married	Male	58	Surgery	White	Yes	0	83
Married	Female	35	Surgery	White	Yes	0	80
Single	Male	22	Surgery	White	Yes	1	37
Married	Male	80	Surgery	White	Yes	0	75
Married	Female	53	Surgery	White	Yes	0	74
Married	Male	45	Surgery	White	Yes	1	61
Married	Male	62	Surgery	White	Yes	0	76
Married	Male	28	Surgery	White	Yes	0	65
Married	Female	34	Surgery	Others	Yes	0	4
Married	Male	57	Surgery	White	Yes	1	42
Single	Male	32	Surgery	White	Yes	0	62
Separated/divorced/widowed	Female	49	Surgery	White	Yes	1	59
Married	Male	38	Surgery	White	Yes	0	55
Married	Male	28	Surgery	White	Yes	1	0
Married	Female	49	Surgery	White	Yes	0	61
Single	Male	16	Surgery	White	Yes	1	1
Married	Male	63	Surgery	White	No	0	32
Married	Male	48	Surgery	White	Yes	0	39
Married	Male	43	Surgery	White	Yes	0	20
Married	Female	55	Surgery	White	Yes	0	23
Married	Male	48	Surgery	White	Yes	0	21
Married	Male	66	Surgery	White	Yes	1	0
Married	Male	63	Surgery	White	Yes	0	14
Married	Female	46	Surgery	White	Yes	0	22
Married	Male	47	Surgery	White	No	1	6
Married	Male	29	Surgery	White	Yes	0	13
Married	Male	35	No surgery	White	Yes	0	10
Married	Male	77	Surgery	White	Yes	0	10
Married	Male	66	Surgery	White	Yes	0	0
Married	Male	68	No surgery	White	No	1	5
Married	Male	37	Surgery	White	Yes	1	33
Married	Male	51	Surgery	White	Yes	1	43
Married	Female	68	Surgery	White	Yes	1	3
Married	Female	38	Surgery	White	No	1	54
Married	Male	46	Surgery	White	No	1	60
Married	Male	71	Surgery	White	Yes	1	19
Married	Female	72	Surgery	White	No	1	1
Separated/divorced/widowed	Male	30	Surgery	White	Yes	1	53
Married	Female	27	Surgery	White	Yes	1	23
Separated/divorced/widowed	Female	75	Surgery	White	Yes	1	12
Single	Male	42	Surgery	White	Yes	1	189
Single	Female	29	Surgery	White	Yes	1	35
Single	Female	42	Surgery	White	No	0	179
Married	Female	44	Surgery	White	Yes	0	235
Married	Female	32	Surgery	White	Yes	1	65
Married	Female	59	Surgery	White	Yes	1	38
Married	Female	56	Surgery	White	Yes	1	102
Married	Female	30	Surgery	White	Yes	1	201
Married	Male	61	Surgery	White	Yes	1	10
Separated/divorced/widowed	Male	42	Surgery	White	Yes	1	115
Married	Female	48	Surgery	White	Yes	1	93
Married	Male	42	Surgery	White	Yes	0	210
Married	Male	68	Surgery	Others	Yes	1	40
Married	Male	55	No surgery	White	Yes	1	11
Married	Male	74	Surgery	White	Yes	1	6
Single	Female	33	Surgery	White	Yes	0	182
Single	Male	44	Surgery	White	Yes	1	13
Single	Female	29	Surgery	White	Yes	0	195
Married	Female	39	Surgery	White	Yes	1	82
Single	Female	25	Surgery	Others	Yes	1	32
Married	Female	44	Surgery	Others	Yes	0	93
Single	Male	38	Surgery	White	Yes	1	98
Single	Male	85	No surgery	White	Yes	1	2
Married	Female	55	Surgery	White	Yes	1	0
Married	Male	49	Surgery	White	Yes	1	18
Married	Male	48	Surgery	White	Yes	1	90
Married	Female	54	Surgery	White	No	1	42
Single	Male	35	Surgery	White	Yes	0	181
Married	Female	52	Surgery	White	Yes	1	83
Married	Male	73	Surgery	White	Yes	1	9
Married	Female	43	Surgery	White	Yes	1	155
Separated/divorced/widowed	Female	62	Surgery	White	Yes	1	28
Married	Female	51	Surgery	Others	Yes	1	22
Married	Male	32	Surgery	White	Yes	0	166
Single	Male	14	Surgery	White	Yes	0	169
Separated/divorced/widowed	Male	44	Surgery	White	Yes	1	32
Married	Male	50	Surgery	White	Yes	1	62
Married	Male	70	No surgery	White	Yes	1	11
Married	Male	71	Surgery	White	Yes	1	2
Married	Male	75	No surgery	White	Yes	1	1
Married	Female	48	No surgery	Black	Yes	1	0
Single	Male	49	Surgery	White	Yes	1	23
Married	Male	71	Surgery	White	Yes	1	49
Married	Female	50	Surgery	White	Yes	1	37
Single	Female	18	Surgery	Others	Yes	1	23
Single	Female	21	Surgery	Black	Yes	0	153
Single	Male	22	Surgery	White	Yes	0	148
Single	Female	25	No surgery	White	Yes	1	95
Married	Male	33	Surgery	White	Yes	0	117
Single	Male	41	Surgery	White	Yes	0	142
Married	Male	41	Surgery	White	Yes	1	37
Single	Male	33	Surgery	White	Yes	0	137
Married	Female	79	Surgery	White	Yes	1	4
Married	Female	66	Surgery	White	Yes	1	2
Married	Male	48	Surgery	Others	Yes	0	132
Married	Female	56	Surgery	White	Yes	1	4
Married	Male	43	Surgery	Others	Yes	0	126
Married	Male	65	Surgery	White	Yes	1	4
Single	Female	5	No surgery	White	Yes	1	12
Married	Male	44	Surgery	White	Yes	0	123
Married	Female	39	Surgery	White	Yes	1	29
Married	Female	40	Surgery	White	Yes	1	116
Separated/divorced/widowed	Female	74	Surgery	White	No	1	31
Married	Male	61	Surgery	White	Yes	1	17
Married	Male	36	Surgery	White	Yes	0	119
Married	Male	44	Surgery	Others	Yes	0	118
Separated/divorced/widowed	Female	62	Surgery	White	Yes	1	9
Married	Female	50	Surgery	White	Yes	1	13
Married	Male	55	Surgery	White	Yes	1	46
Married	Male	23	Surgery	White	Yes	1	24
Separated/divorced/widowed	Female	38	Surgery	White	Yes	0	109
Married	Female	58	Surgery	White	Yes	1	63
Separated/divorced/widowed	Female	66	Surgery	White	Yes	1	6
Married	Male	50	No surgery	White	Yes	0	109
Married	Female	41	Surgery	White	Yes	0	104
Married	Female	50	Surgery	White	Yes	0	101
Married	Female	63	Surgery	White	Yes	1	98
Single	Female	47	Surgery	White	Yes	1	69
Married	Male	31	Surgery	White	Yes	0	99
Married	Male	65	Surgery	White	Yes	0	23
Single	Female	0	Surgery	White	Yes	0	97
Married	Female	38	Surgery	Black	Yes	0	92
Married	Male	61	Surgery	White	Yes	1	61
Married	Female	38	Surgery	White	Yes	0	89
Married	Male	66	No surgery	White	Yes	1	9
Married	Female	36	Surgery	White	Yes	0	84
Married	Male	63	Surgery	White	Yes	1	16
Single	Female	51	Surgery	Others	Yes	0	77
Married	Male	60	Surgery	White	No	0	22
Married	Male	48	Surgery	White	Yes	0	68
Separated/divorced/widowed	Male	51	Surgery	White	Yes	0	63
Married	Female	70	Surgery	White	No	0	29
Single	Male	40	Surgery	White	Yes	0	52
Single	Male	54	Surgery	White	Yes	0	49
Married	Female	74	Surgery	White	Yes	0	48
Single	Male	28	Surgery	White	Yes	0	48
Single	Female	32	Surgery	White	Yes	1	17
Separated/divorced/widowed	Male	38	Surgery	White	Yes	0	41
Married	Female	29	Surgery	White	Yes	0	40
Separated/divorced/widowed	Female	61	Surgery	White	Yes	1	15
Married	Female	50	Surgery	White	Yes	0	38
Married	Male	48	Surgery	White	Yes	1	23
Married	Female	48	Surgery	White	Yes	0	37
Married	Female	49	Surgery	White	Yes	0	34
Married	Male	51	Surgery	White	Yes	0	31
Married	Male	54	Surgery	Others	Yes	0	29
Married	Female	65	Surgery	White	Yes	0	27
Married	Female	61	Surgery	White	Yes	1	17
Separated/divorced/widowed	Male	54	Surgery	White	Yes	0	28
Married	Female	57	Surgery	Others	Yes	0	22
Single	Female	30	Surgery	White	Yes	0	17
Single	Male	59	Surgery	White	Yes	1	2
Separated/divorced/widowed	Male	79	Surgery	White	No	1	15
Married	Male	53	Surgery	White	Yes	0	10
Married	Male	41	Surgery	White	Yes	0	8
Married	Male	32	Surgery	White	Yes	0	7
Single	Male	51	Surgery	White	Yes	0	6
Married	Female	72	Surgery	White	Yes	0	10
Married	Female	48	Surgery	White	Yes	0	3
Married	Male	63	Surgery	White	Yes	0	2
Married	Male	61	Surgery	White	Yes	0	0
Married	Male	65	Surgery	White	Yes	0	0
Married	Female	37	Surgery	White	Yes	0	0
Married	Male	44	No surgery	White	Yes	1	63
Married	Male	64	No surgery	White	Yes	1	19
Single	Female	4	Surgery	White	Yes	1	9
Married	Male	54	Surgery	White	Yes	1	100
Married	Female	50	No surgery	White	Yes	1	1
Single	Male	37	Surgery	White	Yes	1	127
Married	Female	58	Surgery	White	No	1	13
Married	Male	68	No surgery	White	Yes	1	49
Married	Male	30	No surgery	White	Yes	1	43
Single	Male	64	No surgery	White	Yes	1	51
Married	Male	52	Surgery	Black	Yes	1	42
Married	Male	31	Surgery	White	Yes	1	19
Married	Female	56	Surgery	White	Yes	0	214
Married	Male	37	Surgery	White	Yes	0	202
Single	Male	6	Surgery	Others	Yes	1	11
Married	Male	68	Surgery	White	Yes	1	8
Married	Female	59	Surgery	Black	Yes	1	0
Single	Male	31	No surgery	Black	Yes	1	41
Married	Female	37	Surgery	White	Yes	0	189
Married	Male	55	Surgery	White	Yes	1	0
Single	Female	52	Surgery	White	Yes	0	172
Married	Female	55	Surgery	White	Yes	0	163
Married	Male	26	Surgery	White	Yes	0	147
Separated/divorced/widowed	Female	28	No surgery	White	Yes	1	36
Single	Male	26	Surgery	Black	Yes	1	27
Married	Male	41	Surgery	Black	Yes	1	21
Married	Male	49	Surgery	White	Yes	0	119
Separated/divorced/widowed	Female	44	Surgery	White	Yes	1	59
Married	Female	43	Surgery	White	Yes	0	111
Married	Female	54	Surgery	White	Yes	1	45
Married	Female	45	Surgery	Black	Yes	1	5
Married	Male	64	Surgery	White	Yes	0	85
Single	Female	52	Surgery	Black	Yes	0	82
Married	Female	59	No surgery	Black	Yes	1	24
Married	Male	63	Surgery	White	Yes	1	1
Married	Female	69	No surgery	White	Yes	1	4
Married	Male	51	Surgery	White	Yes	0	66
Married	Female	35	Surgery	White	Yes	0	54
Separated/divorced/widowed	Male	58	Surgery	White	Yes	1	10
Separated/divorced/widowed	Male	68	Surgery	White	Yes	1	0
Married	Male	31	Surgery	White	Yes	0	8
Married	Female	36	Surgery	White	Yes	0	34
Single	Female	33	Surgery	White	Yes	0	29
Married	Male	46	Surgery	White	Yes	0	31
Single	Female	27	Surgery	White	Yes	0	25
Single	Female	57	Surgery	White	Yes	0	26
Married	Female	49	Surgery	Others	Yes	0	18
Married	Female	50	Surgery	White	Yes	0	1
Single	Male	51	Surgery	Others	Yes	0	13
Married	Female	72	Surgery	White	Yes	0	3
Married	Male	62	Surgery	White	Yes	1	1
Separated/divorced/widowed	Female	74	Surgery	White	Yes	1	8
Married	Male	68	Surgery	Others	Yes	1	6
Married	Male	36	Surgery	White	Yes	1	129
Married	Male	39	Surgery	White	Yes	1	40
Single	Female	54	No surgery	White	Yes	1	215
Separated/divorced/widowed	Male	57	Surgery	White	Yes	1	36
Married	Female	53	Surgery	Black	No	1	12
Separated/divorced/widowed	Female	37	Surgery	White	Yes	1	52
Married	Male	48	Surgery	White	Yes	1	25
Married	Male	42	Surgery	White	Yes	0	203
Single	Female	4	Surgery	Black	Yes	1	10
Married	Male	47	Surgery	White	Yes	1	8
Separated/divorced/widowed	Female	67	Surgery	White	Yes	1	10
Separated/divorced/widowed	Male	78	No surgery	White	Yes	1	1
Married	Male	66	Surgery	White	Yes	1	2
Single	Male	51	Surgery	White	Yes	1	70
Married	Male	31	Surgery	White	Yes	1	50
Married	Female	33	Surgery	White	Yes	1	194
Single	Male	45	Surgery	White	Yes	0	198
Married	Male	45	Surgery	White	Yes	1	0
Single	Male	23	Surgery	White	Yes	1	16
Married	Male	51	Surgery	White	Yes	1	0
Married	Female	74	Surgery	White	Yes	1	5
Married	Male	35	No surgery	White	Yes	0	223
Married	Male	72	No surgery	White	Yes	1	0
Single	Female	31	Surgery	White	Yes	1	58
Married	Male	48	Surgery	White	Yes	1	6
Married	Female	39	Surgery	Black	Yes	1	41
Married	Male	50	Surgery	White	Yes	1	154
Married	Male	37	Surgery	Others	Yes	0	218
Married	Male	65	Surgery	White	Yes	1	29
Married	Female	58	Surgery	White	Yes	1	9
Married	Male	33	Surgery	White	Yes	1	21
Married	Female	44	Surgery	Black	Yes	0	232
Married	Male	39	Surgery	White	Yes	0	199
Separated/divorced/widowed	Male	53	Surgery	White	Yes	1	191
Single	Female	11	No surgery	White	No	1	15
Single	Female	60	Surgery	White	No	1	83
Single	Female	5	Surgery	White	Yes	0	141
Separated/divorced/widowed	Male	44	Surgery	Others	Yes	1	25
Married	Female	58	No surgery	White	Yes	1	123
Married	Female	60	Surgery	Black	Yes	1	44
Married	Female	32	Surgery	White	Yes	1	20
Separated/divorced/widowed	Female	75	Surgery	White	Yes	1	10
Separated/divorced/widowed	Female	72	Surgery	White	Yes	1	115
Single	Male	24	No surgery	Others	Yes	1	12
Married	Female	30	Surgery	Others	Yes	1	209
Separated/divorced/widowed	Female	52	Surgery	White	No	1	0
Single	Male	17	Surgery	White	Yes	0	148
Married	Male	35	Surgery	White	Yes	0	254
Single	Male	31	Surgery	White	Yes	1	68
Single	Male	32	Surgery	White	Yes	1	68
Separated/divorced/widowed	Male	53	Surgery	White	Yes	1	9
Married	Male	37	Surgery	White	Yes	1	97
Separated/divorced/widowed	Female	61	Surgery	White	Yes	1	90
Married	Male	41	Surgery	Others	Yes	1	29
Married	Male	64	Surgery	White	Yes	1	50
Married	Female	36	Surgery	Others	Yes	1	215
Separated/divorced/widowed	Female	65	Surgery	White	No	1	3
Separated/divorced/widowed	Male	64	Surgery	White	Yes	1	89
Separated/divorced/widowed	Male	85	Surgery	White	No	1	4
Single	Male	21	Surgery	Black	Yes	1	3
Married	Male	33	Surgery	White	Yes	1	108
Separated/divorced/widowed	Female	81	Surgery	White	Yes	1	9
Single	Male	47	Surgery	Others	Yes	1	12
Married	Female	49	Surgery	White	Yes	1	38
Married	Male	48	Surgery	White	Yes	1	48
Single	Male	28	Surgery	Others	Yes	1	50
Separated/divorced/widowed	Female	71	Surgery	Others	Yes	1	1
Married	Male	65	Surgery	White	Yes	1	15
Single	Female	41	Surgery	White	No	1	103
Married	Female	36	No surgery	White	Yes	1	84
Married	Male	55	Surgery	White	No	0	0
Separated/divorced/widowed	Male	45	Surgery	White	Yes	0	165
Separated/divorced/widowed	Male	49	Surgery	White	Yes	1	30
Single	Female	38	Surgery	White	Yes	0	161
Single	Male	23	Surgery	Others	Yes	1	20
Single	Female	42	Surgery	White	Yes	0	160
Married	Female	61	Surgery	White	No	0	46
Married	Male	41	No surgery	White	Yes	0	220
Married	Female	48	Surgery	White	Yes	1	21
Married	Male	39	Surgery	White	Yes	1	50
Single	Female	44	Surgery	Others	Yes	1	50
Single	Male	39	Surgery	White	No	1	6
Married	Male	53	Surgery	White	Yes	0	154
Married	Male	36	Surgery	White	Yes	1	0
Married	Male	50	Surgery	Others	Yes	1	14
Single	Female	44	Surgery	White	No	1	2
Married	Female	57	Surgery	White	Yes	1	75
Married	Female	59	Surgery	White	Yes	1	30
Married	Female	33	Surgery	Others	Yes	1	9
Married	Male	48	Surgery	Others	Yes	1	66
Separated/divorced/widowed	Male	72	Surgery	White	No	1	1
Separated/divorced/widowed	Female	26	Surgery	Others	Yes	0	161
Married	Female	35	Surgery	White	Yes	1	57
Single	Male	31	Surgery	White	Yes	0	145
Single	Female	35	Surgery	Black	Yes	0	142
Single	Male	44	No surgery	White	Yes	1	4
Single	Female	19	Surgery	White	Yes	1	30
Married	Male	36	Surgery	White	Yes	0	140
Single	Female	57	Surgery	White	No	1	19
Single	Female	39	Surgery	White	Yes	0	139
Married	Male	48	Surgery	White	No	0	9
Separated/divorced/widowed	Female	37	Surgery	White	Yes	1	83
Separated/divorced/widowed	Female	77	Surgery	White	No	1	3
Single	Male	28	Surgery	White	No	1	46
Single	Female	35	Surgery	White	Yes	1	58
Single	Male	28	Surgery	White	Yes	0	135
Single	Female	41	Surgery	White	Yes	1	66
Married	Male	40	Surgery	Others	Yes	0	132
Separated/divorced/widowed	Female	40	Surgery	White	Yes	0	117
Married	Male	44	Surgery	White	Yes	0	130
Single	Female	60	Surgery	White	Yes	0	134
Single	Female	38	Surgery	White	Yes	1	95
Married	Male	38	Surgery	Others	Yes	0	118
Single	Male	27	Surgery	White	No	0	90
Single	Female	15	Surgery	White	Yes	1	13
Married	Female	53	Surgery	White	Yes	1	23
Married	Male	73	Surgery	White	Yes	1	10
Separated/divorced/widowed	Male	40	Surgery	White	Yes	0	100
Single	Female	6	Surgery	White	Yes	0	60
Single	Male	20	Surgery	White	Yes	1	7
Single	Male	14	No surgery	White	Yes	1	26
Married	Male	34	Surgery	White	Yes	1	63
Separated/divorced/widowed	Male	49	No surgery	White	Yes	1	4
Married	Female	22	Surgery	White	Yes	1	1
Single	Female	19	Surgery	White	Yes	0	112
Separated/divorced/widowed	Female	56	Surgery	White	Yes	1	17
Married	Male	63	Surgery	White	Yes	1	67
Single	Male	37	Surgery	White	Yes	0	109
Single	Male	31	Surgery	Others	Yes	1	13
Married	Female	32	Surgery	White	Yes	0	105
Single	Male	50	Surgery	White	Yes	0	94
Single	Female	45	Surgery	White	Yes	1	23
Married	Female	50	Surgery	White	Yes	1	50
Separated/divorced/widowed	Male	74	No surgery	White	Yes	1	14
Married	Female	35	Surgery	White	Yes	0	95
Married	Male	44	Surgery	White	Yes	0	47
Single	Female	60	Surgery	White	Yes	1	80
Married	Male	39	Surgery	White	Yes	0	91
Married	Male	42	Surgery	White	Yes	1	24
Married	Male	43	Surgery	White	Yes	0	92
Married	Female	30	Surgery	White	Yes	1	13
Single	Male	27	Surgery	Others	Yes	0	79
Married	Male	60	Surgery	White	Yes	0	88
Married	Female	50	Surgery	White	Yes	0	79
Single	Male	57	Surgery	White	Yes	1	6
Married	Male	57	Surgery	White	Yes	0	83
Married	Female	50	Surgery	White	Yes	0	80
Married	Female	62	Surgery	White	Yes	0	42
Single	Female	62	Surgery	White	Yes	0	0
Married	Male	54	Surgery	White	Yes	0	72
Single	Male	36	Surgery	White	Yes	0	72
Married	Female	78	Surgery	White	Yes	0	48
Separated/divorced/widowed	Male	37	Surgery	White	Yes	0	0
Married	Male	53	Surgery	Others	Yes	0	69
Married	Male	41	Surgery	Others	Yes	0	69
Single	Female	76	Surgery	White	Yes	1	0
Single	Female	52	Surgery	White	No	1	6
Married	Male	43	Surgery	Others	No	1	26
Married	Male	50	Surgery	Others	Yes	0	67
Married	Male	56	Surgery	White	Yes	0	60
Married	Male	62	Surgery	Black	Yes	1	14
Single	Female	32	Surgery	White	Yes	0	61
Married	Female	34	Surgery	Others	Yes	0	64
Married	Male	45	Surgery	White	Yes	1	25
Married	Male	48	Surgery	White	No	0	27
Single	Male	45	Surgery	Others	Yes	0	50
Single	Female	29	Surgery	White	Yes	0	17
Single	Male	21	Surgery	White	Yes	0	57
Married	Female	42	Surgery	White	Yes	0	43
Single	Male	59	Surgery	White	Yes	1	13
Married	Male	27	Surgery	White	Yes	0	39
Married	Male	36	Surgery	White	Yes	0	53
Single	Male	21	Surgery	White	Yes	0	50
Separated/divorced/widowed	Female	80	Surgery	Others	Yes	1	4
Married	Male	62	Surgery	White	Yes	1	12
Single	Male	56	No surgery	White	Yes	1	1
Married	Male	72	Surgery	Others	No	1	7
Married	Female	47	Surgery	White	Yes	0	46
Married	Male	54	Surgery	White	Yes	0	98
Single	Female	43	Surgery	White	Yes	0	43
Married	Male	74	Surgery	White	Yes	0	43
Married	Male	73	Surgery	Others	No	1	3
Married	Male	84	Surgery	White	No	1	9
Separated/divorced/widowed	Male	92	No surgery	White	Yes	1	0
Single	Female	32	Surgery	Black	Yes	0	41
Single	Male	37	Surgery	White	Yes	1	17
Single	Female	25	Surgery	White	Yes	1	16
Married	Female	69	Surgery	White	Yes	1	1
Single	Male	26	Surgery	White	Yes	1	3
Single	Female	27	Surgery	White	Yes	0	3
Single	Male	16	No surgery	Black	Yes	0	28
Single	Male	49	Surgery	White	Yes	0	26
Separated/divorced/widowed	Female	53	No surgery	White	No	0	27
Married	Female	77	Surgery	White	Yes	1	11
Single	Male	25	Surgery	White	Yes	0	18
Married	Female	63	No surgery	White	Yes	1	2
Single	Female	57	Surgery	White	Yes	1	3
Married	Male	49	Surgery	White	Yes	0	18
Separated/divorced/widowed	Female	28	Surgery	White	Yes	0	23
Married	Male	54	Surgery	White	Yes	0	22
Married	Male	72	Surgery	White	Yes	1	3
Married	Male	56	Surgery	Black	Yes	0	6
Married	Male	73	Surgery	White	Yes	0	18
Married	Female	65	Surgery	Others	Yes	1	12
Married	Female	56	Surgery	White	Yes	0	18
Married	Male	44	Surgery	Others	Yes	0	16
Single	Male	27	Surgery	White	Yes	0	21
Married	Male	48	Surgery	Black	Yes	0	15
Married	Male	76	Surgery	White	Yes	0	4
Married	Male	62	Surgery	White	Yes	0	5
Single	Male	50	Surgery	White	Yes	0	2
Married	Male	48	Surgery	White	Yes	1	10
Married	Male	49	Surgery	White	Yes	0	13
Single	Female	63	No surgery	White	Yes	0	11
Married	Male	47	Surgery	Others	Yes	0	10
Separated/divorced/widowed	Male	51	Surgery	Others	Yes	0	4
Married	Male	56	Surgery	White	No	0	7
Married	Male	58	Surgery	White	Yes	0	5
Single	Male	40	Surgery	White	Yes	0	4
Married	Male	47	Surgery	White	Yes	0	0
Single	Female	32	Surgery	Others	Yes	0	1
Single	Male	36	Surgery	White	Yes	1	39
Separated/divorced/widowed	Female	47	Surgery	Black	No	1	102
Married	Female	24	No surgery	White	Yes	1	4
Single	Male	30	Surgery	White	Yes	1	7
Single	Male	43	Surgery	White	No	1	110
Married	Male	68	No surgery	White	Yes	1	14
Married	Female	37	Surgery	White	Yes	1	97
Married	Male	67	Surgery	White	Yes	1	18
Separated/divorced/widowed	Male	35	Surgery	Others	Yes	0	195
Married	Male	76	No surgery	White	Yes	1	5
Separated/divorced/widowed	Male	50	No surgery	White	Yes	1	16
Married	Male	72	Surgery	White	Yes	1	57
Married	Male	73	No surgery	White	No	1	1
Separated/divorced/widowed	Male	64	Surgery	White	Yes	1	4
Married	Female	43	Surgery	White	Yes	0	200
Married	Male	39	Surgery	White	Yes	1	156
Married	Male	46	Surgery	White	Yes	1	0
Separated/divorced/widowed	Male	52	Surgery	Others	No	0	30
Married	Female	46	Surgery	White	Yes	0	196
Married	Male	73	No surgery	White	Yes	1	7
Married	Female	27	Surgery	White	Yes	1	52
Single	Female	62	Surgery	White	No	0	65
Single	Male	51	Surgery	White	Yes	1	15
Married	Male	56	Surgery	White	Yes	1	20
Single	Male	42	Surgery	White	Yes	0	168
Married	Female	55	Surgery	Others	Yes	1	24
Single	Male	48	Surgery	Others	Yes	1	96
Separated/divorced/widowed	Male	49	Surgery	Others	Yes	0	159
Married	Male	39	Surgery	White	Yes	0	176
Married	Male	45	Surgery	Others	Yes	1	119
Single	Male	14	Surgery	White	No	1	30
Married	Female	24	Surgery	White	Yes	1	192
Single	Male	61	Surgery	White	Yes	1	113
Married	Male	31	Surgery	White	Yes	1	17
Married	Male	53	Surgery	Others	Yes	1	47
Married	Female	50	Surgery	White	Yes	1	12
Married	Female	26	No surgery	White	Yes	0	167
Married	Male	37	Surgery	White	Yes	0	12
Married	Male	44	Surgery	White	Yes	0	148
Married	Female	63	Surgery	White	Yes	1	68
Married	Male	55	Surgery	White	Yes	0	141
Single	Female	51	Surgery	White	Yes	0	142
Married	Male	55	Surgery	White	Yes	0	126
Married	Male	57	Surgery	White	Yes	1	49
Married	Female	42	Surgery	Others	Yes	1	78
Married	Female	58	Surgery	White	No	0	22
Single	Male	50	Surgery	Others	Yes	0	98
Single	Female	37	Surgery	White	Yes	0	95
Married	Male	36	No surgery	White	Yes	0	97
Single	Male	60	No surgery	White	Yes	0	13
Married	Male	63	No surgery	Others	Yes	1	68
Separated/divorced/widowed	Male	45	Surgery	White	Yes	0	11
Married	Male	44	No surgery	White	Yes	0	83
Married	Female	79	Surgery	White	Yes	1	40
Married	Male	65	Surgery	Black	No	0	42
Married	Male	48	Surgery	White	Yes	0	73
Married	Female	47	Surgery	White	Yes	0	102
Single	Female	36	No surgery	White	Yes	0	37
Married	Male	64	Surgery	Others	Yes	0	47
Single	Female	28	No surgery	White	Yes	1	26
Married	Female	53	Surgery	Others	Yes	0	36
Single	Male	23	Surgery	White	Yes	0	30
Married	Male	63	Surgery	White	Yes	0	22
Married	Female	29	Surgery	White	Yes	0	18
Married	Female	53	Surgery	White	Yes	0	18
Married	Male	41	Surgery	White	Yes	0	12
Married	Male	43	Surgery	White	Yes	0	3
Married	Female	58	Surgery	White	Yes	0	0
Married	Male	55	Surgery	White	Yes	0	93
Single	Male	24	Surgery	White	Yes	0	91
Separated/divorced/widowed	Female	83	Surgery	White	Yes	1	65
Married	Female	36	Surgery	White	Yes	0	161
Single	Female	24	Surgery	White	Yes	0	91
Single	Male	53	Surgery	White	Yes	1	11
Married	Female	59	Surgery	White	Yes	1	11
Married	Female	39	Surgery	White	Yes	1	123
Married	Female	67	Surgery	White	Yes	1	21
Single	Female	55	Surgery	White	Yes	0	80
Married	Female	60	Surgery	Others	Yes	1	34
Separated/divorced/widowed	Male	68	Surgery	White	Yes	1	45
Single	Male	16	Surgery	Black	No	0	1
Married	Male	33	Surgery	Others	Yes	0	76
Married	Male	34	No surgery	White	Yes	0	76
Married	Female	47	Surgery	White	Yes	0	78
Married	Female	41	Surgery	White	Yes	0	78
Married	Male	47	Surgery	White	Yes	1	31
Single	Male	25	Surgery	White	Yes	0	73
Married	Male	26	Surgery	White	Yes	1	11
Married	Male	27	Surgery	White	Yes	1	4
Married	Male	61	Surgery	White	Yes	1	16
Married	Male	67	Surgery	White	Yes	1	10
Married	Female	62	Surgery	White	Yes	0	70
Married	Male	32	Surgery	White	Yes	0	71
Married	Female	56	Surgery	White	Yes	0	70
Married	Male	33	Surgery	White	Yes	1	20
Single	Female	61	Surgery	White	Yes	1	31
Separated/divorced/widowed	Female	43	Surgery	White	Yes	0	62
Married	Female	61	Surgery	White	Yes	1	14
Single	Male	29	Surgery	White	Yes	0	71
Married	Female	54	Surgery	White	Yes	0	58
Married	Female	26	Surgery	White	Yes	1	64
Married	Male	35	No surgery	White	Yes	0	65
Married	Female	51	Surgery	White	Yes	0	27
Separated/divorced/widowed	Male	67	Surgery	Black	Yes	1	9
Married	Female	35	Surgery	White	Yes	0	133
Single	Female	68	Surgery	White	Yes	0	47
Married	Male	58	Surgery	White	Yes	1	14
Married	Male	42	Surgery	White	Yes	1	16
Married	Male	76	Surgery	White	Yes	1	5
Married	Male	51	Surgery	White	Yes	0	42
Single	Female	67	Surgery	White	Yes	0	42
Married	Female	63	Surgery	White	No	0	10
Single	Male	40	Surgery	White	Yes	0	55
Married	Male	33	Surgery	White	Yes	0	101
Separated/divorced/widowed	Female	54	Surgery	White	Yes	0	40
Separated/divorced/widowed	Male	74	Surgery	White	Yes	1	2
Married	Female	62	Surgery	White	Yes	0	40
Single	Male	51	Surgery	Others	Yes	0	43
Married	Female	57	Surgery	White	Yes	1	7
Married	Male	54	Surgery	White	Yes	1	16
Married	Male	34	Surgery	White	Yes	0	36
Married	Male	72	Surgery	White	No	1	15
Single	Female	44	Surgery	White	Yes	1	17
Married	Male	44	Surgery	White	Yes	0	32
Married	Male	65	Surgery	Others	Yes	0	36
Married	Male	51	Surgery	White	Yes	0	29
Separated/divorced/widowed	Male	50	Surgery	White	Yes	0	28
Married	Female	51	Surgery	White	Yes	0	29
Separated/divorced/widowed	Female	56	Surgery	White	Yes	0	24
Married	Male	40	Surgery	White	Yes	0	83
Married	Male	62	Surgery	White	Yes	0	32
Single	Female	20	Surgery	White	Yes	0	22
Married	Male	63	Surgery	White	Yes	0	22
Single	Female	28	Surgery	Others	Yes	0	21
Separated/divorced/widowed	Female	76	Surgery	White	Yes	0	5
Single	Male	56	Surgery	Black	Yes	0	32
Single	Male	41	Surgery	White	Yes	0	14
Married	Male	45	Surgery	White	Yes	0	16
Married	Female	59	Surgery	White	Yes	1	45
Married	Female	52	Surgery	White	Yes	0	11
Married	Male	45	Surgery	White	Yes	0	9
Married	Male	46	Surgery	White	Yes	0	10
Married	Male	41	Surgery	White	Yes	0	12
Married	Female	61	Surgery	White	Yes	0	11
Single	Female	52	Surgery	Others	Yes	0	12
Married	Male	42	Surgery	White	Yes	0	22
Married	Male	72	Surgery	White	Yes	0	8
Married	Female	54	Surgery	White	Yes	0	4
Single	Male	46	Surgery	White	Yes	0	4
Single	Male	66	Surgery	Black	Yes	0	11
Married	Female	51	Surgery	White	Yes	0	5
Married	Male	63	No surgery	White	Yes	0	16
Separated/divorced/widowed	Male	46	No surgery	White	Yes	0	36
Married	Male	51	Surgery	White	Yes	1	0
Single	Female	45	Surgery	White	Yes	0	1
Married	Female	36	Surgery	White	Yes	0	1
Married	Female	61	No surgery	White	Yes	0	25
Married	Female	72	Surgery	White	Yes	1	0
Married	Female	72	Surgery	White	No	1	2
Separated/divorced/widowed	Female	75	Surgery	White	No	1	4
Married	Male	57	Surgery	White	No	1	53
Single	Female	49	Surgery	White	No	1	106
Separated/divorced/widowed	Female	71	Surgery	White	No	1	26
Married	Male	81	No surgery	White	No	1	7
Married	Female	46	Surgery	White	No	1	30
Married	Male	52	Surgery	White	No	1	10
Married	Male	66	Surgery	White	Yes	1	9
Single	Male	39	Surgery	White	Yes	1	92
Married	Male	46	Surgery	Others	Yes	1	15
Separated/divorced/widowed	Female	52	Surgery	White	Yes	0	182
Married	Female	52	Surgery	White	Yes	1	66
Married	Male	63	Surgery	White	Yes	1	6
Married	Male	46	Surgery	White	Yes	0	182
Married	Female	43	Surgery	Others	Yes	1	1
Separated/divorced/widowed	Female	75	Surgery	White	No	1	7
Married	Male	55	Surgery	Others	Yes	1	19
Married	Female	53	Surgery	White	Yes	1	25
Married	Female	48	Surgery	Black	Yes	1	6
Separated/divorced/widowed	Female	53	Surgery	White	Yes	0	179
Married	Female	33	Surgery	White	Yes	0	175
Single	Female	24	Surgery	Others	Yes	0	176
Single	Male	44	Surgery	White	Yes	1	21
Separated/divorced/widowed	Female	68	Surgery	Black	Yes	1	0
Married	Male	29	No surgery	White	Yes	1	28
Married	Male	55	Surgery	White	Yes	1	96
Separated/divorced/widowed	Female	74	Surgery	White	Yes	1	40
Married	Female	59	Surgery	White	Yes	1	3
Married	Male	46	Surgery	White	Yes	1	13
Married	Male	22	Surgery	White	Yes	0	173
Single	Male	30	Surgery	Others	Yes	1	86
Married	Female	50	Surgery	White	Yes	1	63
Married	Male	50	Surgery	White	Yes	0	162
Married	Male	44	Surgery	White	Yes	0	166
Separated/divorced/widowed	Female	53	Surgery	White	Yes	1	6
Married	Female	41	Surgery	White	Yes	0	136
Married	Female	37	Surgery	White	Yes	0	162
Married	Male	56	Surgery	White	Yes	1	13
Single	Male	29	Surgery	White	No	1	7
Separated/divorced/widowed	Male	37	Surgery	White	Yes	1	117
Single	Male	46	Surgery	White	Yes	0	93
Single	Male	42	Surgery	White	Yes	0	149
Married	Male	56	Surgery	White	Yes	1	15
Single	Male	31	Surgery	White	Yes	0	8
Single	Male	44	Surgery	White	Yes	0	142
Single	Female	81	Surgery	White	Yes	1	23
Married	Female	46	Surgery	White	Yes	1	47
Married	Female	47	Surgery	White	Yes	1	107
Married	Male	73	Surgery	White	Yes	1	0
Married	Male	37	Surgery	White	Yes	0	152
Single	Male	33	Surgery	White	Yes	0	154
Married	Female	49	Surgery	Others	Yes	1	33
Married	Male	45	Surgery	White	Yes	1	66
Separated/divorced/widowed	Female	51	Surgery	White	Yes	0	139
Married	Female	46	Surgery	White	Yes	0	140
Married	Female	66	Surgery	White	Yes	1	24
Married	Male	54	Surgery	White	Yes	0	3
Married	Female	31	Surgery	White	Yes	0	179
Married	Male	54	Surgery	White	Yes	1	7
Married	Female	41	Surgery	White	No	0	63
Married	Male	51	Surgery	White	Yes	1	7
Married	Male	46	Surgery	White	Yes	1	77
Single	Female	44	Surgery	White	Yes	1	92
Married	Male	40	No surgery	White	Yes	1	31
Married	Male	36	Surgery	White	Yes	1	15
Married	Male	70	Surgery	White	Yes	1	70
Single	Female	46	Surgery	White	Yes	1	59
Married	Male	44	Surgery	White	Yes	0	125
Separated/divorced/widowed	Male	47	Surgery	Others	Yes	1	18
Married	Male	40	Surgery	White	Yes	0	128
Single	Male	5	No surgery	White	Yes	1	54
Married	Female	54	Surgery	White	Yes	1	0
Married	Female	44	Surgery	White	Yes	0	123
Married	Female	55	Surgery	White	Yes	0	119
Single	Female	38	Surgery	White	Yes	0	0
Single	Male	24	Surgery	Black	Yes	1	8
Single	Male	27	Surgery	White	Yes	1	63
Married	Male	33	Surgery	White	Yes	0	120
Separated/divorced/widowed	Male	44	Surgery	Others	Yes	1	1
Married	Female	44	Surgery	White	Yes	1	58
Single	Male	41	Surgery	White	Yes	0	73
Married	Male	43	Surgery	White	Yes	0	114
Married	Male	49	Surgery	White	Yes	0	113
Married	Male	39	Surgery	Others	Yes	1	79
Separated/divorced/widowed	Male	65	Surgery	White	No	1	9
Separated/divorced/widowed	Male	54	Surgery	White	Yes	1	8
Married	Male	62	Surgery	White	Yes	1	28
Married	Female	55	Surgery	White	Yes	1	30
Married	Male	69	Surgery	White	Yes	1	0
Single	Male	53	Surgery	White	Yes	0	112
Married	Male	58	Surgery	White	Yes	1	5
Married	Male	60	Surgery	White	Yes	0	109
Married	Male	53	Surgery	White	Yes	0	107
Married	Female	53	No surgery	White	Yes	0	117
Married	Female	39	Surgery	White	Yes	0	113
Married	Female	57	Surgery	White	Yes	0	104
Married	Male	42	Surgery	Black	Yes	0	106
Married	Male	48	Surgery	White	Yes	0	96
Single	Male	49	Surgery	White	Yes	0	89
Married	Male	53	Surgery	White	Yes	0	98
Married	Male	28	Surgery	White	No	0	64
Married	Male	45	Surgery	White	Yes	0	95
Single	Male	40	Surgery	White	Yes	0	102
Married	Male	57	No surgery	Black	Yes	1	22
Married	Male	40	Surgery	White	Yes	1	76
Single	Male	22	Surgery	White	Yes	1	0
Married	Female	50	Surgery	White	Yes	1	50
Single	Female	37	Surgery	Others	No	1	6
Married	Female	42	Surgery	White	Yes	0	91
Married	Male	45	Surgery	Black	Yes	0	91
Married	Male	55	No surgery	Others	Yes	1	7
Married	Male	64	Surgery	White	Yes	0	91
Married	Male	36	Surgery	White	Yes	0	92
Single	Female	72	No surgery	White	Yes	1	18
Married	Female	53	No surgery	Black	Yes	1	3
Single	Female	49	Surgery	Others	Yes	1	37
Married	Male	61	Surgery	White	Yes	1	21
Married	Male	46	Surgery	White	Yes	1	11
Married	Female	48	Surgery	White	Yes	0	85
Married	Female	56	Surgery	White	Yes	1	25
Married	Female	32	Surgery	White	Yes	0	88
Separated/divorced/widowed	Male	48	Surgery	White	Yes	0	86
Married	Male	58	Surgery	White	Yes	1	41
Married	Male	38	Surgery	White	Yes	0	75
Separated/divorced/widowed	Male	46	No surgery	White	Yes	0	73
Married	Male	53	Surgery	White	Yes	0	83
Married	Male	66	No surgery	White	Yes	0	86
Married	Female	56	Surgery	White	Yes	0	83
Single	Female	17	Surgery	White	Yes	1	38
Single	Male	68	Surgery	White	Yes	1	2
Married	Male	55	Surgery	White	Yes	0	80
Single	Female	44	Surgery	Others	No	0	26
Married	Female	59	No surgery	White	Yes	1	4
Separated/divorced/widowed	Male	32	Surgery	White	Yes	0	79
Married	Female	63	Surgery	White	Yes	1	38
Married	Female	59	Surgery	White	Yes	0	81
Married	Male	40	Surgery	White	Yes	0	81
Married	Female	36	Surgery	White	Yes	0	79
Married	Male	58	Surgery	White	Yes	0	79
Married	Male	53	No surgery	Others	Yes	1	1
Married	Female	47	No surgery	White	Yes	1	54
Married	Male	54	Surgery	White	Yes	0	77
Married	Male	55	Surgery	White	Yes	0	75
Married	Male	47	Surgery	Others	Yes	0	72
Married	Male	40	Surgery	White	Yes	0	61
Separated/divorced/widowed	Male	47	Surgery	White	Yes	0	74
Separated/divorced/widowed	Female	83	Surgery	White	Yes	0	74
Single	Female	36	Surgery	White	Yes	0	3
Married	Female	45	Surgery	White	Yes	1	0
Married	Male	32	Surgery	White	Yes	0	70
Married	Male	32	Surgery	White	Yes	0	65
Married	Female	48	Surgery	White	Yes	1	63
Separated/divorced/widowed	Male	70	Surgery	White	Yes	1	13
Separated/divorced/widowed	Male	41	Surgery	White	Yes	0	69
Married	Male	35	Surgery	White	Yes	0	59
Married	Male	44	Surgery	White	Yes	0	70
Single	Male	32	Surgery	White	Yes	1	47
Married	Male	49	Surgery	White	Yes	1	28
Married	Male	43	Surgery	White	Yes	1	26
Single	Male	48	No surgery	White	Yes	1	24
Single	Male	29	Surgery	White	Yes	1	45
Single	Male	61	Surgery	White	Yes	1	9
Married	Female	56	Surgery	White	Yes	1	18
Married	Female	59	Surgery	White	Yes	0	58
Married	Male	60	Surgery	White	Yes	0	59
Single	Female	22	Surgery	White	Yes	0	60
Married	Female	70	Surgery	White	Yes	1	5
Separated/divorced/widowed	Female	41	Surgery	White	Yes	0	57
Married	Female	59	Surgery	White	Yes	0	57
Single	Male	16	Surgery	White	Yes	0	64
Single	Male	50	Surgery	White	Yes	0	60
Single	Male	38	Surgery	White	Yes	0	62
Married	Female	49	Surgery	White	Yes	1	16
Married	Male	56	Surgery	Others	Yes	1	1
Married	Female	57	Surgery	White	Yes	0	54
Married	Female	38	Surgery	White	Yes	0	53
Married	Female	34	Surgery	White	Yes	0	53
Single	Female	57	Surgery	White	Yes	0	57
Married	Female	56	Surgery	White	Yes	0	50
Separated/divorced/widowed	Male	48	Surgery	White	Yes	0	49
Single	Female	41	Surgery	White	Yes	0	54
Married	Female	34	Surgery	White	Yes	0	47
Single	Female	48	No surgery	Black	Yes	1	17
Married	Male	66	Surgery	White	Yes	0	49
Married	Female	65	Surgery	White	Yes	1	12
Single	Male	48	Surgery	White	Yes	0	50
Married	Male	51	Surgery	White	Yes	0	51
Married	Female	42	Surgery	White	Yes	0	45
Married	Male	71	Surgery	White	Yes	1	10
Married	Male	44	No surgery	Others	Yes	0	174
Single	Female	35	Surgery	White	Yes	1	21
Separated/divorced/widowed	Male	51	No surgery	White	Yes	0	37
Married	Male	64	Surgery	White	Yes	1	9
Married	Female	37	Surgery	White	Yes	0	55
Separated/divorced/widowed	Male	29	Surgery	White	Yes	0	35
Married	Female	35	Surgery	White	Yes	0	43
Single	Female	42	No surgery	Others	Yes	0	39
Single	Female	46	Surgery	White	Yes	0	46
Single	Female	53	No surgery	White	Yes	1	6
Married	Female	38	Surgery	White	Yes	0	44
Married	Male	42	Surgery	White	Yes	0	27
Separated/divorced/widowed	Female	68	Surgery	White	Yes	0	50
Married	Female	37	Surgery	Others	Yes	0	38
Married	Male	49	Surgery	White	Yes	0	43
Married	Female	60	Surgery	White	Yes	1	12
Married	Male	46	Surgery	White	Yes	0	40
Married	Female	59	Surgery	White	Yes	1	5
Single	Female	42	No surgery	White	Yes	1	17
Married	Male	42	Surgery	White	Yes	0	42
Separated/divorced/widowed	Female	56	Surgery	White	Yes	1	5
Single	Male	48	Surgery	White	Yes	0	41
Single	Male	41	Surgery	White	Yes	0	40
Married	Female	58	Surgery	Others	Yes	0	39
Married	Male	64	Surgery	White	Yes	1	14
Married	Female	47	Surgery	White	Yes	0	38
Married	Female	79	No surgery	White	Yes	1	28
Married	Female	80	Surgery	White	No	0	32
Single	Male	43	Surgery	Others	Yes	0	39
Separated/divorced/widowed	Female	68	Surgery	White	Yes	1	2
Married	Female	55	Surgery	White	No	1	19
Married	Female	31	No surgery	White	Yes	0	20
Married	Female	64	Surgery	Others	Yes	0	37
Married	Male	38	Surgery	White	Yes	1	42
Single	Male	49	Surgery	White	Yes	0	34
Married	Male	65	Surgery	White	Yes	1	28
Married	Male	62	Surgery	Others	No	0	3
Single	Male	58	No surgery	White	Yes	0	37
Married	Female	33	Surgery	White	Yes	0	30
Separated/divorced/widowed	Female	44	Surgery	White	Yes	0	28
Married	Female	59	No surgery	White	Yes	1	2
Separated/divorced/widowed	Male	43	Surgery	White	Yes	0	30
Married	Male	64	Surgery	White	Yes	0	29
Married	Male	36	Surgery	Others	Yes	0	18
Married	Female	52	No surgery	White	Yes	0	29
Single	Male	36	Surgery	White	Yes	0	28
Single	Female	27	Surgery	White	Yes	1	15
Single	Male	52	Surgery	White	Yes	1	24
Married	Male	47	Surgery	White	Yes	0	28
Married	Female	41	Surgery	White	Yes	1	19
Separated/divorced/widowed	Female	43	Surgery	White	No	0	22
Married	Female	45	Surgery	White	Yes	1	0
Married	Male	55	Surgery	White	Yes	0	16
Married	Male	81	Surgery	White	No	1	0
Married	Female	59	Surgery	White	Yes	0	24
Married	Male	59	Surgery	White	Yes	0	21
Married	Male	53	Surgery	White	Yes	0	24
Single	Female	50	Surgery	Others	Yes	1	13
Married	Male	27	Surgery	White	Yes	0	22
Married	Male	67	Surgery	White	Yes	0	21
Single	Female	46	Surgery	White	Yes	0	22
Separated/divorced/widowed	Male	82	Surgery	White	Yes	1	1
Married	Female	61	No surgery	White	Yes	1	2
Separated/divorced/widowed	Male	87	Surgery	White	Yes	1	25
Married	Female	74	No surgery	White	Yes	0	20
Separated/divorced/widowed	Female	76	Surgery	White	Yes	0	13
Separated/divorced/widowed	Male	62	Surgery	White	Yes	1	10
Married	Female	49	Surgery	White	Yes	0	17
Single	Male	27	Surgery	White	Yes	0	17
Married	Male	61	Surgery	White	Yes	1	9
Single	Female	53	Surgery	White	Yes	0	17
Married	Female	36	Surgery	Others	Yes	0	4
Married	Female	47	Surgery	White	Yes	0	16
Married	Male	47	Surgery	White	Yes	0	14
Single	Female	67	Surgery	White	Yes	0	11
Married	Male	60	Surgery	White	Yes	0	16
Separated/divorced/widowed	Male	56	Surgery	Black	Yes	0	13
Separated/divorced/widowed	Female	42	Surgery	Others	Yes	0	13
Single	Female	37	No surgery	Others	Yes	1	19
Married	Male	78	No surgery	White	Yes	1	1
Married	Male	43	Surgery	White	Yes	0	8
Single	Female	17	Surgery	White	Yes	1	22
Single	Male	36	Surgery	White	Yes	0	10
Married	Female	64	Surgery	Black	Yes	1	1
Married	Female	48	Surgery	Black	Yes	0	10
Married	Male	42	Surgery	White	Yes	0	10
Married	Female	27	Surgery	White	Yes	1	0
Married	Male	64	Surgery	White	Yes	0	9
Single	Male	25	Surgery	White	Yes	0	12
Married	Female	82	Surgery	Others	Yes	0	8
Married	Female	46	Surgery	White	Yes	0	8
Married	Female	35	Surgery	Others	Yes	0	7
Separated/divorced/widowed	Male	46	Surgery	White	Yes	0	6
Married	Female	57	Surgery	White	Yes	0	4
Married	Male	21	No surgery	White	Yes	0	7
Married	Female	60	No surgery	White	Yes	0	4
Married	Female	53	Surgery	White	Yes	0	3
Married	Female	32	Surgery	White	Yes	0	4
Married	Male	63	Surgery	White	Yes	0	4
Single	Female	49	Surgery	White	Yes	0	0
Single	Male	22	Surgery	White	Yes	0	3
Married	Male	44	Surgery	White	Yes	0	2
Married	Male	43	Surgery	White	Yes	0	0
Married	Male	30	Surgery	White	Yes	0	53
Single	Female	34	Surgery	White	Yes	0	26
Married	Male	84	No surgery	White	No	1	12
Married	Male	46	No surgery	White	Yes	1	5
Married	Male	37	Surgery	White	Yes	1	76
Single	Male	37	Surgery	White	Yes	1	113
Married	Female	68	No surgery	White	Yes	1	7
Married	Female	40	Surgery	White	Yes	1	15
Married	Female	58	No surgery	White	Yes	1	11
Married	Female	44	Surgery	White	Yes	1	20
Married	Male	62	Surgery	White	Yes	1	18
Married	Female	61	No surgery	White	No	1	0
Married	Female	55	Surgery	White	Yes	0	179
Married	Female	59	Surgery	White	Yes	1	43
Single	Male	71	Surgery	White	Yes	1	2
Separated/divorced/widowed	Female	59	No surgery	White	No	0	94
Separated/divorced/widowed	Female	64	Surgery	White	No	0	68
Married	Female	49	Surgery	White	Yes	0	175
Married	Female	50	Surgery	White	No	1	48
Married	Male	63	Surgery	White	Yes	1	17
Married	Male	58	Surgery	White	Yes	1	32
Married	Male	44	Surgery	White	Yes	1	50
Married	Male	68	Surgery	White	No	1	28
Single	Female	25	Surgery	White	Yes	1	64
Single	Female	24	Surgery	Others	Yes	0	191
Married	Male	70	Surgery	White	Yes	1	13
Separated/divorced/widowed	Male	55	Surgery	White	Yes	1	18
Married	Female	50	No surgery	White	No	1	5
Married	Male	66	No surgery	White	Yes	1	0
Married	Male	67	Surgery	White	No	1	10
Single	Male	45	Surgery	White	Yes	1	7
Separated/divorced/widowed	Female	63	Surgery	White	No	0	101
Married	Male	62	Surgery	White	Yes	1	0
Separated/divorced/widowed	Female	59	Surgery	White	Yes	1	12
Separated/divorced/widowed	Female	38	Surgery	White	Yes	1	23
Married	Male	67	Surgery	White	No	1	33
Separated/divorced/widowed	Female	51	Surgery	White	Yes	1	39
Married	Male	33	Surgery	White	Yes	0	178
Separated/divorced/widowed	Female	50	Surgery	White	Yes	1	6
Married	Male	71	No surgery	Others	Yes	1	30
Separated/divorced/widowed	Male	42	Surgery	White	Yes	1	96
Married	Male	47	Surgery	White	Yes	1	2
Married	Female	74	Surgery	White	No	1	10
Married	Female	34	Surgery	White	Yes	0	176
Single	Female	50	Surgery	White	Yes	0	168
Single	Female	11	Surgery	White	Yes	1	12
Married	Male	61	Surgery	White	Yes	1	8
Single	Male	37	Surgery	White	Yes	0	169
Married	Male	58	Surgery	White	Yes	1	63
Married	Male	50	Surgery	White	Yes	1	8
Married	Male	44	Surgery	White	Yes	1	113
Married	Female	55	Surgery	White	Yes	0	168
Married	Male	58	Surgery	White	Yes	1	10
Married	Male	62	Surgery	White	Yes	1	18
Separated/divorced/widowed	Male	39	Surgery	Black	Yes	1	119
Married	Male	32	Surgery	White	Yes	0	158
Single	Male	19	Surgery	White	Yes	0	161
Married	Female	76	No surgery	White	Yes	1	19
Married	Female	57	Surgery	White	Yes	1	14
Separated/divorced/widowed	Female	81	Surgery	White	No	1	19
Separated/divorced/widowed	Male	57	No surgery	White	No	1	17
Single	Male	55	Surgery	Others	No	1	53
Married	Female	52	Surgery	White	No	1	99
Single	Male	23	Surgery	White	No	1	10
Separated/divorced/widowed	Female	42	Surgery	Others	No	0	162
Married	Male	45	No surgery	White	No	0	92
Married	Female	61	Surgery	White	No	1	4
Married	Female	30	Surgery	White	Yes	1	139
Married	Male	54	Surgery	White	No	0	0
Married	Female	44	Surgery	Others	Yes	1	13
Separated/divorced/widowed	Male	46	No surgery	White	Yes	1	145
Married	Male	52	Surgery	White	Yes	1	16
Married	Female	39	Surgery	White	Yes	1	2
Single	Female	18	No surgery	White	No	0	89
Married	Male	45	Surgery	White	Yes	1	33
Married	Male	64	Surgery	White	Yes	1	3
Married	Male	47	Surgery	White	Yes	0	187
Married	Female	55	Surgery	White	No	1	13
Separated/divorced/widowed	Female	50	Surgery	White	Yes	1	74
Married	Female	48	Surgery	White	Yes	0	122
Single	Female	52	Surgery	White	Yes	1	112
Separated/divorced/widowed	Female	51	Surgery	White	Yes	1	78
Single	Female	21	No surgery	White	No	1	26
Married	Female	52	Surgery	White	No	1	13
Married	Female	78	Surgery	White	No	1	36
Married	Female	52	Surgery	White	Yes	0	162
Separated/divorced/widowed	Female	56	Surgery	White	Yes	0	161
Married	Female	65	Surgery	White	Yes	1	141
Separated/divorced/widowed	Female	54	Surgery	Others	No	1	4
Married	Male	42	No surgery	White	Yes	1	3
Separated/divorced/widowed	Male	60	No surgery	White	No	1	6
Married	Female	45	Surgery	White	Yes	0	158
Married	Male	59	Surgery	White	No	1	0
Married	Female	41	Surgery	White	Yes	0	157
Married	Male	55	Surgery	White	Yes	1	6
Single	Male	18	No surgery	White	Yes	1	9
Married	Male	44	Surgery	White	Yes	1	133
Single	Male	37	Surgery	Black	Yes	1	12
Separated/divorced/widowed	Male	70	Surgery	White	Yes	1	17
Separated/divorced/widowed	Male	58	Surgery	White	Yes	0	145
Separated/divorced/widowed	Female	55	Surgery	White	Yes	0	156
Single	Female	40	Surgery	Black	Yes	0	161
Single	Female	45	Surgery	White	Yes	0	161
Married	Female	54	No surgery	White	Yes	0	156
Married	Male	37	Surgery	Black	Yes	1	50
Separated/divorced/widowed	Female	43	Surgery	White	Yes	1	110
Married	Male	46	Surgery	White	Yes	0	157
Married	Male	40	Surgery	White	Yes	0	144
Married	Female	69	Surgery	White	Yes	1	12
Separated/divorced/widowed	Male	59	Surgery	White	Yes	1	19
Married	Female	47	Surgery	White	Yes	1	21
Single	Female	15	Surgery	White	Yes	0	160
Married	Male	46	Surgery	White	Yes	1	74
Married	Male	58	No surgery	White	Yes	1	10
Married	Male	52	Surgery	White	Yes	0	156
Married	Male	46	Surgery	White	Yes	1	25
Married	Male	43	Surgery	White	Yes	0	135
Separated/divorced/widowed	Female	61	Surgery	White	No	1	31
Married	Female	22	Surgery	White	Yes	1	141
Married	Female	62	Surgery	White	No	0	40
Married	Female	50	Surgery	White	Yes	0	148
Married	Female	39	Surgery	White	Yes	0	136
Married	Male	54	Surgery	White	Yes	1	16
Separated/divorced/widowed	Male	42	Surgery	White	Yes	0	132
Married	Male	67	No surgery	White	No	1	29
Married	Female	65	Surgery	White	Yes	1	16
Married	Female	39	Surgery	White	Yes	0	147
Married	Female	51	Surgery	White	Yes	0	144
Married	Female	52	Surgery	White	Yes	0	143
Married	Male	72	No surgery	Black	No	1	3
Married	Female	52	Surgery	White	Yes	0	118
Married	Female	27	Surgery	Others	Yes	1	111
Married	Female	44	Surgery	White	Yes	0	143
Married	Female	48	Surgery	White	Yes	1	26
Married	Male	47	Surgery	White	Yes	0	141
Single	Male	45	Surgery	White	Yes	1	108
Married	Male	42	Surgery	White	Yes	1	81
Married	Male	43	Surgery	White	Yes	1	65
Married	Male	31	Surgery	White	Yes	0	134
Separated/divorced/widowed	Female	78	Surgery	White	Yes	1	4
Married	Male	35	Surgery	White	Yes	0	141
Married	Female	34	Surgery	White	Yes	0	131
Married	Male	62	Surgery	White	Yes	1	17
Married	Female	33	Surgery	White	Yes	0	125
Married	Female	74	Surgery	White	Yes	1	51
Married	Male	58	Surgery	White	Yes	0	137
Separated/divorced/widowed	Female	41	Surgery	White	Yes	1	60
Married	Male	66	Surgery	White	Yes	1	29
Separated/divorced/widowed	Female	51	Surgery	White	Yes	0	134
Married	Male	30	Surgery	Others	Yes	1	39
Married	Female	57	No surgery	White	Yes	0	132
Separated/divorced/widowed	Male	65	No surgery	White	Yes	1	4
Single	Male	40	Surgery	White	Yes	1	17
Separated/divorced/widowed	Female	69	Surgery	White	Yes	1	11
Married	Female	44	Surgery	White	Yes	1	49
Single	Female	50	Surgery	White	Yes	0	133
Married	Female	58	No surgery	White	Yes	1	35
Single	Female	58	No surgery	White	Yes	1	3
Separated/divorced/widowed	Male	59	Surgery	White	Yes	1	35
Married	Male	70	Surgery	White	Yes	1	13
Married	Male	55	Surgery	White	Yes	0	130
Married	Male	57	No surgery	White	Yes	1	4
Single	Male	48	Surgery	White	Yes	0	141
Married	Female	44	Surgery	White	Yes	0	126
Married	Male	83	No surgery	White	Yes	1	9
Married	Female	55	Surgery	White	Yes	1	31
Married	Female	60	Surgery	White	Yes	1	1
Single	Female	48	Surgery	White	Yes	0	129
Married	Female	60	Surgery	White	Yes	0	126
Married	Female	59	Surgery	White	Yes	1	7
Married	Female	55	Surgery	White	Yes	0	123
Married	Female	71	Surgery	White	Yes	0	120
Single	Male	29	Surgery	White	Yes	0	110
Separated/divorced/widowed	Male	51	Surgery	White	Yes	1	21
Separated/divorced/widowed	Female	53	No surgery	White	Yes	1	2
Married	Female	69	No surgery	White	Yes	1	1
Married	Male	60	No surgery	White	Yes	1	6
Single	Male	50	Surgery	White	Yes	1	12
Married	Female	55	Surgery	White	Yes	1	21
Married	Male	41	Surgery	White	Yes	0	94
Married	Female	43	No surgery	White	Yes	1	27
Married	Female	50	Surgery	Others	Yes	0	105
Married	Female	59	Surgery	White	No	0	107
Married	Male	42	Surgery	White	Yes	0	120
Single	Male	21	Surgery	White	Yes	1	18
Married	Female	65	Surgery	White	Yes	1	11
Single	Female	43	Surgery	White	Yes	0	114
Married	Male	46	Surgery	White	Yes	0	102
Married	Female	62	Surgery	White	No	0	39
Married	Female	58	Surgery	White	Yes	0	110
Separated/divorced/widowed	Male	69	No surgery	White	No	1	6
Single	Male	38	No surgery	White	Yes	1	105
Separated/divorced/widowed	Female	29	Surgery	White	Yes	0	110
Married	Female	44	Surgery	White	Yes	1	82
Married	Female	56	Surgery	White	Yes	0	108
Married	Male	80	Surgery	White	Yes	1	2
Married	Male	36	Surgery	White	Yes	0	105
Married	Male	55	No surgery	White	Yes	1	120
Single	Female	33	Surgery	Black	Yes	0	104
Single	Male	43	Surgery	White	Yes	1	69
Separated/divorced/widowed	Female	54	Surgery	White	Yes	1	22
Married	Male	71	Surgery	White	No	1	19
Married	Male	53	Surgery	White	Yes	0	106
Married	Male	42	Surgery	White	Yes	0	101
Single	Male	49	Surgery	White	Yes	0	102
Single	Female	49	Surgery	White	Yes	1	60
Single	Female	24	Surgery	White	Yes	1	17
Married	Male	58	Surgery	White	Yes	1	20
Married	Male	64	Surgery	White	No	1	24
Separated/divorced/widowed	Female	60	Surgery	White	Yes	1	53
Married	Male	83	No surgery	White	No	1	2
Separated/divorced/widowed	Female	44	Surgery	White	Yes	0	181
Married	Male	53	No surgery	White	Yes	1	56
Single	Female	44	Surgery	White	Yes	1	137
Married	Female	46	Surgery	White	Yes	0	176
Separated/divorced/widowed	Female	51	Surgery	White	Yes	0	166
Married	Female	51	Surgery	White	No	1	38
Married	Male	53	No surgery	White	Yes	1	1
Single	Male	46	Surgery	White	Yes	1	13
Separated/divorced/widowed	Male	59	Surgery	White	Yes	1	0
Separated/divorced/widowed	Male	63	Surgery	White	Yes	1	0
Single	Male	26	Surgery	White	Yes	0	151
Separated/divorced/widowed	Female	65	Surgery	White	Yes	1	24
Married	Female	23	Surgery	White	Yes	0	135
Married	Male	66	Surgery	White	Yes	0	141
Separated/divorced/widowed	Male	54	Surgery	White	No	1	5
Separated/divorced/widowed	Male	43	Surgery	White	Yes	1	118
Single	Male	31	Surgery	White	Yes	1	46
Married	Female	64	Surgery	White	Yes	1	25
Married	Male	57	Surgery	White	Yes	1	15
Married	Male	48	Surgery	White	Yes	1	29
Married	Male	49	Surgery	White	Yes	1	22
Married	Female	39	Surgery	White	Yes	0	134
Single	Female	24	Surgery	White	Yes	0	125
Single	Male	26	Surgery	White	Yes	0	118
Married	Male	66	Surgery	White	Yes	1	7
Married	Female	62	Surgery	White	Yes	1	61
Single	Male	58	Surgery	White	Yes	0	1
Married	Male	62	Surgery	White	Yes	0	81
Separated/divorced/widowed	Male	40	Surgery	White	Yes	0	78
Married	Male	62	Surgery	White	Yes	1	2
Married	Female	55	Surgery	White	No	0	68
Separated/divorced/widowed	Female	63	Surgery	White	No	0	7
Separated/divorced/widowed	Female	48	Surgery	White	Yes	0	65
Single	Male	44	Surgery	White	Yes	1	2
Single	Female	59	Surgery	White	Yes	1	2
Married	Female	57	Surgery	White	Yes	0	53
Married	Male	61	Surgery	White	Yes	0	53
Married	Male	41	Surgery	White	Yes	0	83
Single	Female	55	Surgery	White	Yes	1	0
Single	Male	51	Surgery	White	Yes	0	51
Single	Male	55	Surgery	Black	Yes	0	48
Separated/divorced/widowed	Female	79	No surgery	White	Yes	1	2
Separated/divorced/widowed	Male	66	No surgery	White	Yes	1	16
Married	Male	51	Surgery	White	Yes	0	17
Married	Male	75	No surgery	White	Yes	1	23
Separated/divorced/widowed	Female	71	Surgery	White	Yes	1	6
Married	Female	40	Surgery	White	Yes	0	26
Married	Female	47	Surgery	White	Yes	1	0
Single	Male	22	No surgery	White	Yes	0	25
Single	Female	34	Surgery	White	Yes	0	21
Married	Male	44	Surgery	White	No	0	21
Married	Female	48	Surgery	White	Yes	0	18
Married	Male	55	Surgery	White	Yes	0	18
Married	Female	42	Surgery	White	Yes	0	14
Separated/divorced/widowed	Female	67	Surgery	White	Yes	0	11
Separated/divorced/widowed	Female	69	Surgery	White	Yes	0	6
Married	Male	41	Surgery	White	Yes	0	5
Single	Female	36	Surgery	White	Yes	0	5
Married	Female	40	Surgery	White	Yes	0	6
Married	Female	56	Surgery	White	No	0	65
Married	Male	73	Surgery	White	No	1	1
Married	Male	53	Surgery	White	Yes	1	11
Married	Male	71	Surgery	Black	Yes	1	11
Married	Male	31	Surgery	White	Yes	1	91
Married	Male	58	Surgery	White	Yes	1	124
Married	Male	81	Surgery	White	No	1	4
Married	Female	38	Surgery	White	Yes	1	169
Married	Male	67	No surgery	White	Yes	1	3
Married	Male	63	Surgery	White	No	1	1
Separated/divorced/widowed	Female	38	Surgery	White	Yes	1	163
Single	Male	17	Surgery	White	Yes	1	11
Separated/divorced/widowed	Male	64	Surgery	White	Yes	1	22
Single	Female	39	Surgery	White	Yes	1	17
Single	Female	48	Surgery	Black	Yes	1	6
Married	Male	57	Surgery	White	Yes	1	27
Married	Female	60	Surgery	White	Yes	1	70
Single	Female	57	Surgery	Black	Yes	0	133
Married	Male	68	Surgery	White	Yes	1	11
Single	Female	23	No surgery	White	No	1	14
Married	Male	81	Surgery	White	Yes	1	6
Married	Female	68	No surgery	White	Yes	1	12
Married	Male	45	Surgery	White	Yes	0	146
Married	Male	47	Surgery	White	Yes	1	30
Married	Male	56	Surgery	White	Yes	0	164
Married	Male	44	No surgery	White	Yes	1	23
Married	Female	66	Surgery	White	Yes	1	64
Separated/divorced/widowed	Male	38	Surgery	White	Yes	0	167
Separated/divorced/widowed	Male	83	No surgery	White	No	1	9
Separated/divorced/widowed	Male	51	Surgery	Black	Yes	1	24
Married	Female	58	Surgery	White	Yes	1	36
Separated/divorced/widowed	Female	79	Surgery	White	Yes	1	0
Married	Male	33	Surgery	White	Yes	1	13
Married	Male	53	Surgery	White	Yes	1	2
Married	Female	48	Surgery	Black	Yes	1	119
Married	Female	30	No surgery	Black	Yes	0	184
Married	Female	27	Surgery	White	Yes	0	156
Single	Female	13	Surgery	Black	Yes	1	47
Single	Male	27	Surgery	White	Yes	1	69
Separated/divorced/widowed	Male	38	Surgery	White	Yes	0	94
Married	Female	29	Surgery	White	Yes	0	78
Single	Female	68	Surgery	White	Yes	1	60
Separated/divorced/widowed	Female	45	Surgery	Black	Yes	0	92
Separated/divorced/widowed	Female	49	Surgery	White	Yes	0	89
Married	Female	74	Surgery	Black	Yes	1	2
Married	Female	38	Surgery	White	Yes	0	2
Single	Female	19	Surgery	White	Yes	0	61
Separated/divorced/widowed	Female	63	Surgery	White	Yes	1	32
Married	Female	45	Surgery	White	Yes	0	64
Single	Male	61	Surgery	White	Yes	1	27
Married	Female	58	Surgery	White	Yes	1	25
Single	Male	44	No surgery	White	Yes	1	16
Single	Female	62	Surgery	White	Yes	1	2
Married	Male	35	Surgery	White	Yes	0	37
Separated/divorced/widowed	Female	70	Surgery	White	Yes	0	28
Separated/divorced/widowed	Male	75	Surgery	White	Yes	1	7
Married	Female	23	Surgery	White	Yes	0	14
Married	Female	81	No surgery	White	Yes	1	1
Single	Female	45	Surgery	Black	Yes	0	8
Married	Female	59	Surgery	White	Yes	0	9
Separated/divorced/widowed	Male	62	Surgery	White	Yes	0	7
Married	Male	45	Surgery	White	Yes	0	4
Married	Male	59	Surgery	Black	Yes	0	5
Married	Male	56	Surgery	White	Yes	1	9
Married	Male	65	Surgery	Black	Yes	1	12
Married	Female	45	Surgery	White	Yes	0	179
Married	Male	61	Surgery	White	Yes	1	3
Single	Male	30	Surgery	White	Yes	0	179
Separated/divorced/widowed	Male	57	Surgery	White	Yes	1	125
Married	Female	65	Surgery	White	No	1	2
Married	Female	33	Surgery	White	Yes	1	54
Married	Male	48	Surgery	White	Yes	1	48
Single	Male	41	Surgery	White	Yes	1	19
Married	Female	55	Surgery	Black	Yes	0	126
Married	Male	70	No surgery	White	No	1	10
Single	Male	36	No surgery	White	Yes	1	20
Separated/divorced/widowed	Male	34	Surgery	White	Yes	0	139
Married	Female	27	Surgery	White	Yes	1	15
Single	Male	59	Surgery	White	Yes	1	36
Married	Female	50	Surgery	White	No	0	117
Married	Female	27	Surgery	White	Yes	1	60
Separated/divorced/widowed	Female	62	Surgery	White	Yes	1	8
Married	Female	64	Surgery	White	Yes	1	7
Single	Female	11	Surgery	White	No	0	83
Separated/divorced/widowed	Male	64	No surgery	White	Yes	1	87
Married	Male	64	Surgery	White	Yes	1	12
Single	Female	29	Surgery	Black	Yes	0	83
Married	Female	58	Surgery	White	Yes	0	90
Married	Female	34	Surgery	White	Yes	0	94
Married	Female	41	Surgery	White	Yes	0	86
Married	Male	48	Surgery	White	Yes	0	80
Separated/divorced/widowed	Female	72	Surgery	White	Yes	1	28
Single	Female	46	Surgery	White	Yes	0	74
Separated/divorced/widowed	Male	46	Surgery	White	Yes	1	61
Single	Male	26	Surgery	White	Yes	1	38
Married	Male	32	Surgery	White	Yes	0	62
Married	Male	75	Surgery	White	Yes	1	26
Married	Male	38	Surgery	White	Yes	0	70
Married	Male	34	Surgery	White	Yes	0	102
Separated/divorced/widowed	Male	73	Surgery	White	Yes	1	0
Married	Male	62	Surgery	White	Yes	0	47
Married	Male	77	Surgery	White	No	1	6
Married	Female	56	Surgery	White	Yes	1	41
Separated/divorced/widowed	Male	41	Surgery	White	Yes	1	13
Single	Male	16	Surgery	White	Yes	1	24
Married	Female	60	Surgery	White	Yes	1	0
Married	Male	56	Surgery	White	Yes	1	14
Married	Male	50	Surgery	White	Yes	0	36
Married	Female	51	Surgery	White	Yes	0	32
Married	Female	56	Surgery	White	Yes	0	25
Married	Female	46	Surgery	White	Yes	0	11
Married	Male	53	Surgery	White	Yes	0	24
Married	Male	29	Surgery	White	Yes	0	19
Separated/divorced/widowed	Male	63	Surgery	White	Yes	0	6
Married	Male	24	Surgery	White	Yes	0	14
Separated/divorced/widowed	Male	47	Surgery	White	Yes	0	14
Married	Male	65	Surgery	White	Yes	0	122
Married	Male	79	Surgery	White	Yes	1	16
